# Supplementary material for: EVI1 carboxy-terminal phosphorylation is ATM-mediated and sustains transcriptional modulation and self-renewal via enhanced CtBP1 association
Source: Nucleic Acids Res. 2018 Jun 25;46(15):7662–74. doi: 10.1093/nar/gky536 (PMC6125627; doi:10.1093/nar/gky536)
Supplement: Supplementary Data [file gky536_supplemental_files.zip]

Archive with 2 entries (2 files):
- Sup Excel file Rev 2.xlsx
- Suppl Material Paredes et al  NAR-00443-V-2018 incl Figs Rev 1 .pdf
