# Supplementary material for: EVI1 carboxy-terminal phosphorylation is ATM-mediated and sustains transcriptional modulation and self-renewal via enhanced CtBP1 association
Source: Nucleic Acids Res. 2018 Jun 25;46(15):7662–74. doi: 10.1093/nar/gky536 (PMC6125627; doi:10.1093/nar/gky536)
Supplement: Supplementary Data [file gky536_supplemental_files.zip › Sup Excel file Rev 2.xlsx]

## Sheet: Sheet 1  Heat map
Genes in Heat Map order		Heat Map P-Value	Two group comparison
			EVI1WT v UN		EVI1AQA v UN		EVI1WT v EV		EVI1AQA v EV		EV+H202 v EV		EVI1WT + H2O2 v UN + H2O2		EVI1AQA + H2O2 v UN + H2O2		EVI1WT+H202 v EV		EVI1AQA+H202 v EV		EVI1WT+H202 v EV+H2O2		EVI1AQA+H202 v EV+H2O2
Gene ID	Gene Symbol	Group ANOVA p-value	Two group comparison p-value	Two group comparison Expression Ratio	Two group comparison p-value	Two group comparison Expression Ratio	Two group comparison p-value	Two group comparison Expression Ratio	Two group comparison p-value	Two group comparison Expression Ratio	Two group comparison p-value	Two group comparison Expression Ratio	Two group comparison p-value	Two group comparison Expression Ratio	Two group comparison p-value	Two group comparison Expression Ratio	Two group comparison p-value	Two group comparison Expression Ratio	Two group comparison p-value	Two group comparison Expression Ratio	Two group comparison p-value	Two group comparison Expression Ratio	Two group comparison p-value	Two group comparison Expression Ratio
ENSG00000102172	SMS	0.00817546	0.068658	0.702661	0.0746922	0.767675	0.304572	0.843056	0.542829	0.92106	0.361644	0.922529	0.0567681	0.753145	0.396984	0.873553	0.247813	0.830988	0.836858	0.963841	0.227404	0.900772	0.673105	1.04478
ENSG00000261070	RP11-554A11.8	0.00476642	0.044845	0.558386	0.0363105	0.677926	0.482856	0.87525	0.770515	1.06263	0.10435	1.14785	0.029203	0.66183	0.0392961	0.719949	0.527166	0.89232	0.504997	0.970679	0.331271	0.777384	0.136164	0.84565
ENSG00000152223	EPG5	0.00226392	0.0697941	0.670031	0.0377162	0.690206	0.801285	0.967343	0.974698	0.996471	0.950841	1.00712	0.200146	0.840547	0.326656	0.836826	0.356389	0.899233	0.321045	0.895253	0.222552	0.892877	0.0219681	0.888925
ENSG00000279366	RP11-380M21.3	0.00162599	0.0469693	0.831583	0.0384774	0.801922	0.237618	0.870711	0.200426	0.839654	0.102858	0.870329	0.766974	0.977725	0.0019083	0.936554	0.160888	0.846765	0.0452155	0.811108	0.482023	0.972925	0.174193	0.931956
ENSG00000270496	BNIP3P7	0.00235428	0.107981	0.845377	0.11001	0.835088	0.314134	0.911723	0.295061	0.900626	0.0736956	0.860551	0.110947	0.848116	0.0164552	0.82226	0.239774	0.864937	0.0849244	0.838568	0.947252	1.0051	0.328099	0.974455
ENSG00000248632	RP11-366M4.11	0.00287922	0.112066	0.784911	0.0763303	0.601526	0.708825	1.01953	0.199775	0.781328	0.0859132	0.803257	0.117095	0.706829	0.205877	0.718586	0.185525	0.773336	0.220636	0.786199	0.736909	0.96275	0.888155	0.978764
ENSG00000213222	AC093724.2	0.0013404	0.23734	0.846941	0.0597634	0.703245	0.576373	0.974972	0.0250448	0.809554	0.143809	0.894095	0.163417	0.869023	0.104125	0.815148	0.0270269	0.935407	0.115076	0.877416	0.366381	1.04621	0.745657	0.981346
ENSG00000232307	DAOA-AS1	0.00154462	0.0337251	0.85299	0.0349698	0.678506	0.110526	1.27341	0.316003	1.01293	0.403907	1.12236	0.0367739	0.678114	0.133636	0.680248	0.796237	0.969514	0.89663	0.972565	0.125336	0.863818	0.375872	0.866537
ENSG00000236886	AC007563.5	0.00742763	0.00697234	0.854903	0.0381499	0.64824	0.582095	1.05726	0.00359524	0.801681	0.706021	0.911786	0.0125248	0.542351	0.101985	0.682799	0.0721711	0.692827	0.251771	0.872242	0.401386	0.759857	0.8931	0.95663
ENSG00000138308	PLA2G12B	0.00727999	0.0119147	0.508411	0.0678921	0.533367	0.247469	0.665003	0.00973973	0.697646	0.862928	1.04618	0.260336	0.788783	0.421202	0.838956	0.814102	0.955173	0.927131	1.01593	0.426115	0.913008	0.74247	0.971083
ENSG00000151963	ZNF37CP	0.00820159	0.0660596	0.597137	0.150851	0.648914	0.125475	0.752728	0.0251959	0.817996	0.142915	0.938677	0.113662	0.83368	0.746684	0.958998	0.0746396	0.810471	0.225861	0.9323	0.212783	0.863419	0.847835	0.993207
ENSG00000221685	AL354775.1	0.00851085	0.225991	0.831872	0.170171	0.752815	0.106888	0.837658	0.00937434	0.758051	0.634074	0.974162	0.166187	0.877254	0.00693972	1.03807	0.134702	0.848292	0.956106	1.0038	0.205625	0.870792	0.34886	1.03042
ENSG00000186184	POLR1D	0.00349457	0.103031	0.698162	0.0498779	0.675347	0.128676	0.737816	0.0543204	0.713705	0.817731	0.967679	0.0239442	0.803071	0.519003	1.08955	0.232464	0.805264	0.460777	1.09253	0.304383	0.83216	0.170105	1.12902
ENSG00000273849	ATP5A1P10	0.00833884	0.0571419	0.676315	0.134302	0.570791	0.243575	0.88089	0.0364763	0.743446	0.615636	1.095	0.0942179	0.564143	0.25075	0.864837	0.047699	0.714547	0.630598	1.09541	0.156616	0.652553	0.974219	1.00037
ENSG00000251746	RNA5SP112	0.00286083	0.139404	0.731603	0.0973304	0.763729	0.80084	0.972947	0.77466	1.01567	0.0266929	1.24048	0.158504	0.800829	0.351603	0.860392	0.322565	1.08819	0.186628	1.16913	0.185641	0.877234	0.582578	0.94248
ENSG00000134830	C5AR2	0.00376398	0.040749	0.744065	0.199105	0.775142	0.982249	0.998038	0.767999	1.03972	0.0810567	1.18756	0.0387989	0.780534	0.399684	0.949781	0.752015	0.963395	0.0626718	1.17229	0.143309	0.81124	0.837867	0.987145
ENSG00000275297	RP11-292F9.1	0.00310555	0.112379	0.583687	0.16111	0.643733	0.217226	0.854785	0.436042	0.942719	0.48322	1.09538	0.0896138	0.720115	0.186145	0.858565	0.937934	0.993024	0.135384	1.18394	0.342565	0.906555	0.262329	1.08085
ENSG00000234838	RP11-5P22.1	0.00811366	0.193286	0.617866	0.172477	0.593629	0.177289	0.852911	0.00695727	0.819453	0.71146	0.972183	0.0137719	0.706927	0.232113	0.931396	0.0229012	0.806773	0.549952	1.06294	0.0311344	0.829856	0.0601316	1.09336
ENSG00000155363	MOV10	0.00755139	0.246293	0.67399	0.134766	0.633932	0.806324	1.04667	0.864188	0.984457	0.165688	1.1832	0.0169717	0.664527	0.175543	0.896722	0.121931	0.866958	0.393295	1.16989	0.0502416	0.73272	0.927805	0.988742
ENSG00000141198	TOM1L1	0.00855728	0.142971	0.642514	0.242704	0.710562	0.411332	0.940391	0.662429	1.03999	0.106338	1.26324	0.0163217	0.674692	0.545312	1.10785	0.159496	0.82481	0.135129	1.35435	0.0968337	0.65293	0.236421	1.07212
ENSG00000219188	CACYBPP3	0.0086207	0.0616014	0.434278	0.0289714	0.469537	0.781578	0.96105	0.818889	1.03908	0.00128463	1.39134	0.296177	0.601226	0.534806	0.934014	0.959843	1.01765	0.0883181	1.58094	0.430851	0.731419	0.446001	1.13627
ENSG00000244283	RPL23AP73	0.00863947	0.0350997	0.590142	0.0793381	0.587625	0.736403	0.948816	0.694002	0.944769	0.247529	0.956984	0.0178961	0.641268	0.0585078	0.771515	0.460164	0.94737	0.172157	1.13979	0.905809	0.989954	0.149972	1.19102
ENSG00000275847	AC104002.1	0.000570033	0.00381362	0.730961	0.083338	0.745321	0.211652	0.882254	0.418606	0.899586	0.862078	0.98448	0.00742558	0.697549	0.0337356	0.842627	0.0384488	0.946211	0.150629	1.14301	0.673286	0.961128	0.0394807	1.16103
ENSG00000228744	RPS3AP30	0.00834098	0.131772	0.60853	0.107152	0.505424	0.29344	0.904379	0.0106873	0.751147	0.312734	0.896142	0.115654	0.816599	0.531536	0.941305	0.978174	0.996402	0.265484	1.14857	0.179659	1.11188	0.00961862	1.28168
ENSG00000271523	RP4-576H24.5	0.00522237	0.148261	0.572164	0.0899694	0.536407	0.59757	0.940087	0.162185	0.881338	0.817916	1.02605	0.13026	0.766806	0.397621	0.793407	0.100619	1.18496	0.389806	1.22606	0.108243	1.15487	0.277012	1.19494
ENSG00000065320	NTN1	0.00955929	0.0529822	0.692395	0.106564	0.665818	0.078142	0.83395	0.0838559	0.80194	0.815562	0.983343	0.155861	0.816316	0.84537	0.987715	0.621712	0.915776	0.480474	1.10806	0.623396	0.931288	0.167304	1.12683
ENSG00000186501	TMEM222	0.000731216	0.0925095	0.611292	0.0695394	0.558489	0.0861634	0.843679	0.0305773	0.770803	0.232443	1.13056	0.0911092	0.871537	0.247095	1.2174	0.686739	1.07423	0.155059	1.50052	0.674549	0.950176	0.131257	1.32724
ENSG00000173208	ABCD2	0.00881795	0.387565	0.89996	0.180295	0.776092	0.346622	1.05086	0.36387	0.90622	0.463994	1.05704	0.0227646	0.842413	0.463869	1.0659	0.972051	0.998153	0.125264	1.26295	0.270405	0.944289	0.0844664	1.1948
ENSG00000227855	DPY19L2P3	0.000725134	0.0348129	0.769539	0.00815872	0.728197	0.00394157	0.836865	0.111883	0.791905	0.128309	0.889336	0.0609513	0.76569	0.435934	0.940826	0.032686	0.791594	0.630033	0.972655	0.00192309	0.890096	0.0236558	1.09369
ENSG00000207457	RNU6-476P	0.00294697	0.0290514	0.674022	0.0358681	0.583781	0.0550047	0.79618	0.193837	0.689585	0.252167	0.928238	0.0457879	0.691164	0.220164	0.919147	0.0918007	0.737305	0.843426	0.980507	0.242807	0.794306	0.684395	1.05631
ENSG00000223350	IGLV9-49	0.00979977	0.0597872	0.721514	0.0467539	0.696373	0.108169	0.752745	0.0824046	0.726516	0.0574678	0.756826	0.046994	0.647147	0.463579	1.04846	0.0920195	0.582528	0.641858	0.943765	0.398954	0.769699	0.336794	1.247
ENSG00000105679	GAPDHS	0.00901063	0.0622596	0.713112	0.0800203	0.52104	0.0644364	0.749448	0.103893	0.54759	0.52958	0.910396	0.221801	0.844206	0.667355	0.961994	0.042592	0.710234	0.0392551	0.80933	0.285512	0.780137	0.348736	0.888986
ENSG00000227919	AL353997.11	0.00687445	0.0559095	0.713309	0.0748793	0.712206	0.273805	0.914169	0.400302	0.912755	0.248332	0.869586	0.111438	0.679667	0.0937683	0.798058	0.201281	0.864577	0.56446	1.01518	0.952536	0.994241	0.290148	1.16743
ENSG00000057252	SOAT1	0.00140326	0.0331855	0.689426	0.0916174	0.801774	0.264254	0.931783	0.25271	1.08363	0.175931	0.897863	0.1693	0.808078	0.357005	0.858883	0.570553	0.93355	0.940069	0.992244	0.526803	1.03975	0.141308	1.10512
ENSG00000076201	PTPN23	0.000179861	0.0127782	0.699001	0.00367428	0.529976	0.171952	0.830048	0.039278	0.629335	0.140812	0.80847	0.214086	0.740326	0.331603	0.835513	0.0826878	0.750522	0.276091	0.847019	0.597771	0.928324	0.389006	1.04768
ENSG00000102753	KPNA3	0.000396056	0.0627013	0.702141	0.00132264	0.460423	0.572301	0.884254	0.0808989	0.579843	0.485578	0.893847	0.0198624	0.589188	0.120883	0.616996	0.0709631	0.722282	0.0826902	0.756371	0.08779	0.808059	0.271111	0.846198
ENSG00000263567	RP11-805L22.3	0.00486976	0.0614784	0.637955	0.0345758	0.343936	0.274898	0.826935	0.0215378	0.445819	0.0202371	0.806204	0.220363	0.757046	0.576287	0.806772	0.272798	0.746082	0.165269	0.795088	0.746914	0.925426	0.87279	0.986212
ENSG00000206937	SNORA70B	0.00430737	0.102048	0.715372	0.0985566	0.530969	0.16066	0.807723	0.0337781	0.599515	0.149042	0.803072	0.0449492	0.788364	0.249607	0.834239	0.333067	0.891125	0.401312	0.942981	0.597061	1.10965	0.0625342	1.17422
ENSG00000206962	RNU6-74P	0.000311208	0.101188	0.642277	0.0753646	0.586567	0.115535	0.780678	0.0322264	0.712963	0.329117	0.892856	0.029002	0.634123	0.107561	0.753598	0.166022	0.821026	0.299376	0.975716	0.581063	0.91955	0.412529	1.0928
ENSG00000259161	CTD-2017C7.3	0.00255325	0.103176	0.531362	0.0314793	0.396273	0.147711	0.756843	0.152117	0.56443	0.437173	0.923169	0.0920682	0.659952	0.050797	0.725862	0.337824	0.758471	0.371748	0.83422	0.479037	0.821595	0.380069	0.903648
ENSG00000239354	RPS17P15	0.00795397	0.00759897	0.619381	0.0661403	0.575	0.014578	0.750991	0.171266	0.697178	0.858281	0.96779	0.115255	0.775805	0.277318	0.778319	0.196548	0.826622	0.2832	0.8293	0.38396	0.854133	0.161913	0.856901
ENSG00000262983	AF001550.7	0.0047008	0.0332064	0.591794	0.0980494	0.505354	0.0965996	0.644253	0.110099	0.550151	0.0591642	0.785818	0.0682442	0.70554	0.0908261	0.717442	0.163041	0.696792	0.0289255	0.708546	0.590123	0.88671	0.463973	0.901667
ENSG00000183808	RBM12B	0.0095783	0.116541	0.526721	0.105274	0.601179	0.112003	0.667147	0.0734585	0.761456	0.57897	0.916475	0.138502	0.714086	0.289236	0.780931	0.0847296	0.731199	0.108391	0.799646	0.343832	0.797839	0.125397	0.872524
ENSG00000267601	RP11-323N12.5	0.00627614	0.138144	0.384563	0.129636	0.487777	0.143913	0.629306	0.0799439	0.798206	0.900068	0.974612	0.0465574	0.723782	0.230476	0.852393	0.00333623	0.836596	0.856876	0.985253	0.503917	0.858389	0.957997	1.01092
ENSG00000234910	IL6RP1	0.000460316	0.0918334	0.448893	0.0259517	0.378371	0.0362676	0.602673	0.00262856	0.507991	0.278971	0.738753	0.0368037	0.687637	0.34262	0.917082	0.0889408	0.553163	0.170251	0.737738	0.170323	0.74878	0.994802	0.998626
ENSG00000279495	RP11-521B24.4	0.000747102	0.0131096	0.784965	0.0120255	0.796732	0.288481	0.911343	0.318765	0.925005	0.0239417	0.887345	0.00863203	0.805375	0.195581	0.881969	0.165803	0.861268	0.329038	0.943177	0.718048	0.970612	0.151616	1.06292
ENSG00000178458	H3F3AP6	0.000703165	0.0582472	0.508517	0.0784638	0.480353	0.218007	0.865257	0.0910121	0.817335	0.223455	0.88497	0.0244444	0.564756	0.257459	0.770767	0.0895142	0.740977	0.842849	1.01127	0.388047	0.83729	0.149432	1.14272
ENSG00000022267	FHL1	4.60755e-05	0.0425034	0.648959	0.00679684	0.595772	0.196366	0.863679	0.101145	0.792894	0.0201574	0.868983	0.00425026	0.6555	0.144409	0.782358	0.030843	0.803554	0.58562	0.959065	0.271321	0.924706	0.339867	1.10366
ENSG00000101928	MOSPD1	0.000145724	0.0241174	0.573527	0.00686572	0.500243	0.0776133	0.745441	0.0655396	0.65019	0.135027	0.886361	0.0139246	0.623171	0.0810525	0.742536	0.156199	0.7632	0.0407393	0.909387	0.47393	0.861049	0.713527	1.02598
ENSG00000187325	TAF9B	0.000154548	0.00792436	0.545052	0.0049782	0.470326	0.352108	0.80094	0.075095	0.691132	0.106691	0.806828	0.0867155	0.683241	0.14292	0.714019	0.223174	0.805524	0.0733432	0.84181	0.984529	0.998384	0.692821	1.04336
ENSG00000152620	NADK2	0.000407148	0.0496381	0.474956	0.0111217	0.410997	0.366656	0.857554	0.200413	0.742073	0.627831	0.931676	0.0264409	0.590128	0.0496877	0.669118	0.410359	0.759138	0.243853	0.86075	0.474237	0.814809	0.488329	0.923873
ENSG00000107959	PITRM1	0.000675671	0.072254	0.571437	0.0548387	0.492695	0.12113	0.87434	0.0539706	0.753859	0.600212	0.929418	0.0731372	0.661907	0.224644	0.828553	0.00411612	0.770518	0.492513	0.964509	0.243747	0.829032	0.792454	1.03776
ENSG00000165752	STK32C	0.000364589	0.000965713	0.32685	0.0131818	0.323544	0.138121	0.517812	0.0979679	0.512574	0.221561	0.780516	0.110469	0.526948	0.231701	0.619439	0.155436	0.554413	0.291874	0.651724	0.116411	0.710316	0.378229	0.834991
ENSG00000268683	CTD-2553L13.4	0.00019169	0.016105	0.549948	0.0267512	0.494109	0.120749	0.719899	0.0586979	0.646804	0.0111725	0.794508	0.0519669	0.583485	0.055751	0.688168	0.0529152	0.621101	0.1524	0.732533	0.12558	0.781743	0.557267	0.921997
ENSG00000134684	YARS	0.00207222	0.027625	0.577703	0.0325009	0.541688	0.27628	0.76654	0.10366	0.718752	0.0347234	0.8523	0.0484551	0.663515	0.239762	0.751789	0.182864	0.775321	0.0794658	0.878471	0.533307	0.909681	0.591961	1.03071
ENSG00000263391	AL512428.1	0.00175658	0.0421947	0.650972	0.0596657	0.614521	0.263768	0.821178	0.180503	0.775196	0.139337	0.883621	0.0272673	0.709644	0.20629	0.845358	0.257757	0.792857	0.581245	0.944485	0.445835	0.897282	0.29254	1.06888
ENSG00000153363	LINC00467	0.00311783	0.0244977	0.529462	0.0666371	0.459892	0.45799	0.843134	0.189182	0.732347	0.123412	0.847039	0.122984	0.538232	0.366077	0.722866	0.099795	0.692379	0.524027	0.929891	0.0829247	0.817411	0.10839	1.09781
ENSG00000143315	PIGM	0.00169574	0.0139698	0.633698	0.0115672	0.58848	0.410059	0.866017	0.424957	0.804222	0.11516	0.874967	0.00748269	0.596806	0.0838157	0.711006	0.228037	0.73211	0.448909	0.872201	0.329774	0.83673	0.980875	0.99684
ENSG00000171492	LRRC8D	0.00432072	0.0395979	0.420856	0.00410435	0.422005	0.322975	0.761316	0.492589	0.763394	0.201253	0.811615	0.0675873	0.58269	0.042497	0.547678	0.536811	0.812647	0.433552	0.763818	0.995747	1.00127	0.804814	0.941109
ENSG00000198785	GRIN3A	0.00529959	0.15626	0.697904	0.112792	0.635692	0.327636	0.922508	0.0383161	0.840275	0.166264	0.90599	0.00146455	0.664804	0.0785698	0.755201	0.15158	0.779219	0.342598	0.885174	0.369075	0.860074	0.816348	0.977025
ENSG00000175779	C15orf53	0.00257757	0.056516	0.586756	0.0304115	0.542101	0.379382	0.775142	0.0882327	0.71615	0.216078	0.814997	0.0318464	0.633829	0.257693	0.805059	0.171382	0.648974	0.400437	0.824295	0.134812	0.79629	0.888619	1.01141
ENSG00000241228	RP5-916O11.1	0.00491641	0.0131852	0.729443	8.45922e-05	0.656379	0.183104	0.883683	0.125638	0.795169	0.137374	0.892671	0.0888231	0.755533	0.416847	0.890467	0.216759	0.827004	0.879708	0.974702	0.546491	0.926438	0.596719	1.09189
ENSG00000272735	RP11-467P9.1	0.000176222	0.0632291	0.529683	0.0724825	0.522801	0.0258787	0.767426	0.0155942	0.757456	0.00918759	0.826833	0.136207	0.776397	0.434486	0.880402	0.0330764	0.80233	0.212308	0.909808	0.32143	0.970366	0.118285	1.10035
ENSG00000207869	MIR498	0.00312183	0.125461	0.508013	0.115735	0.421391	0.0403588	0.778648	0.0768156	0.64588	0.0492026	0.788254	0.130416	0.643196	0.301884	0.748268	0.0243287	0.691806	0.0285079	0.804819	0.0162026	0.877643	0.753907	1.02101
ENSG00000258934	RP11-97N10.1	0.00655345	0.105537	0.818413	0.158573	0.757631	0.849771	0.983616	0.0331953	0.910565	0.246392	0.883866	0.064513	0.83241	0.0597205	0.826698	0.105253	0.908652	0.139247	0.902417	0.635978	1.02804	0.692096	1.02099
ENSG00000236867	RP3-522J7.5	0.00659097	0.0514016	0.425707	0.00439921	0.363266	0.2161	0.63759	0.0495026	0.544071	0.565114	0.918404	0.239608	0.440985	0.184563	0.553479	0.0917946	0.601526	0.338079	0.754975	0.281581	0.65497	0.477985	0.822051
ENSG00000100101	RP1-37E16.12	0.00103649	0.0654962	0.562594	0.0324212	0.430296	0.657683	0.90298	0.0972176	0.690637	0.747742	1.05724	0.130943	0.675752	0.14156	0.712436	0.443601	0.894736	0.781717	0.943307	0.133022	0.846296	0.0999384	0.892238
ENSG00000236544	AC008060.8	0.00331616	0.0375079	0.556132	0.106692	0.389789	0.608886	0.906534	0.139564	0.635384	0.667868	1.08663	0.0708345	0.602932	0.146906	0.672559	0.3067	0.786962	0.453746	0.877842	0.0137772	0.72422	0.0223186	0.807854
ENSG00000255546	RP11-168K9.1	0.00200678	0.0313932	0.536407	0.0747795	0.495881	0.00885268	0.729443	0.0876398	0.674333	0.604814	0.871335	0.054592	0.620685	0.146685	0.705785	0.109475	0.697984	0.056663	0.793682	0.148742	0.801051	0.666014	0.91088
ENSG00000240087	RP11-254B13.1	0.00621343	0.1087	0.622164	0.0890729	0.530564	0.294633	0.845611	0.0653369	0.721114	0.0164009	0.923425	0.0668743	0.70023	0.230588	0.791009	0.394152	0.832083	0.214936	0.939957	0.621782	0.901084	0.615608	1.0179
ENSG00000271848	RP11-464F9.21	0.00937254	0.0817333	0.642351	0.0835572	0.638577	0.194574	0.822108	0.14861	0.817279	0.654161	1.0368	0.128005	0.777923	0.321719	0.821311	0.341825	0.884622	0.457894	0.93396	0.38799	0.853226	0.307386	0.900813
ENSG00000090006	LTBP4	0.000480315	0.0403193	0.711055	0.0192898	0.623805	0.102815	0.800866	0.000146996	0.702596	0.0640186	0.921166	0.214668	0.866177	0.780474	0.96607	0.201782	0.856683	0.338012	0.955482	0.551601	0.929998	0.591302	1.03725
ENSG00000200622	RNU6-1059P	0.00178822	0.0499086	0.662932	0.0620315	0.624858	0.048407	0.811408	0.00141544	0.764807	0.548024	0.941609	0.0568031	0.759208	0.0718984	0.851119	0.0274211	0.846296	0.379378	0.94875	0.440409	0.898776	0.957118	1.00758
ENSG00000211877	TRAJ12	0.00154144	0.0189829	0.683289	0.0371959	0.683289	0.0889653	0.866317	0.016519	0.866317	0.513617	1.04406	0.0609105	0.828458	0.0881048	0.883478	0.508537	0.965133	0.704674	1.02923	0.500934	0.924407	0.916481	0.9858
ENSG00000132694	ARHGEF11	9.28932e-05	0.0500854	0.532406	0.0651584	0.613981	0.0504462	0.700278	0.0527799	0.807574	0.36517	1.06388	0.0433333	0.689218	0.0454082	0.807556	0.249968	0.838704	0.867911	0.982707	0.156931	0.788345	0.563268	0.923702
ENSG00000277182	CTB-58E17.5	0.00196513	0.212563	0.662932	0.0957048	0.584564	0.769879	1.04606	0.247499	0.922401	0.0893087	1.2274	0.0729483	0.560182	0.0729385	0.656925	0.575177	0.906765	0.421996	1.06336	0.166071	0.738772	0.0837617	0.866357
ENSG00000130347	RTN4IP1	0.00443688	0.243512	0.776846	0.0917057	0.739967	0.487974	0.920975	0.0692956	0.877254	0.998118	1.00007	0.010277	0.719301	0.112266	0.829492	0.110528	0.853956	0.0294148	0.984775	0.198178	0.853897	0.606824	0.984707
ENSG00000239625	RN7SL241P	0.00942498	0.235789	0.62057	0.101525	0.593999	0.445981	0.896494	0.0794379	0.858109	0.271745	1.13592	0.0280641	0.683731	0.192465	0.804223	0.729406	1.03374	0.0824622	1.21591	0.576778	0.910039	0.432733	1.07041
ENSG00000272808	RP11-66B24.7	0.0042783	0.078708	0.64848	0.202031	0.703928	0.0342617	0.790699	0.250115	0.858308	0.843475	0.996794	0.192245	0.755882	0.0669446	0.698953	0.76333	0.964554	0.231646	0.891908	0.807867	0.967656	0.306346	0.894777
ENSG00000169908	TM4SF1	0.000606742	0.0190872	0.499377	0.00666263	0.50328	0.721451	0.93187	0.79029	0.939154	0.464188	1.14216	0.0879619	0.647342	0.27712	0.813887	0.880158	0.968327	0.294997	1.21745	0.0551511	0.847802	0.174382	1.06592
ENSG00000161999	JMJD8	0.000112162	0.0487786	0.738669	0.0209362	0.719633	0.518371	0.976483	0.136511	0.951318	0.221222	1.0196	0.0539934	0.825115	0.204638	0.908988	0.980979	1.00162	0.151761	1.10343	0.754071	0.982367	0.23403	1.08222
ENSG00000243926	TIPARP-AS1	0.00251705	0.105987	0.654229	0.0484244	0.630266	0.281858	0.911975	0.449708	0.878572	0.808264	1.03268	0.0724722	0.7644	0.0843019	0.836923	0.417338	0.919869	0.951316	1.00714	0.124661	0.890755	0.202724	0.975265
ENSG00000102317	RBM3	0.00010745	0.0224572	0.502618	0.0235058	0.531743	0.684792	0.934198	0.930924	0.988331	0.506564	1.06824	0.10954	0.67343	0.0877301	0.741216	0.541262	1.14517	0.165501	1.26045	0.57216	1.07202	0.0292216	1.17993
ENSG00000171109	MFN1	0.00214345	0.0501915	0.489039	0.0208566	0.554657	0.072781	0.711788	0.35174	0.807294	0.905928	1.02819	0.0104536	0.746976	0.107114	0.78995	0.618231	0.863719	0.656374	0.913409	0.0821228	0.840042	0.243617	0.88837
ENSG00000144962	SPATA16	0.0046838	0.0164715	0.74185	0.0126259	0.782159	0.395722	0.92023	0.748337	0.970231	0.689017	1.04353	0.245804	0.920273	0.234468	0.871215	0.92135	1.01197	0.373844	0.958024	0.558379	0.96976	0.280787	0.918064
ENSG00000122574	WIPF3	0.00656246	0.0632216	0.513962	0.0470887	0.657168	0.0660556	0.8156	0.725838	1.04285	0.875196	1.01258	0.219174	0.780877	0.299062	0.734584	0.652974	1.02005	0.76815	0.959574	0.90721	1.00737	0.784245	0.947655
ENSG00000249435	CTD-2224J9.7	0.00071112	0.0213502	0.454473	0.102843	0.573554	0.240448	0.865756	0.508522	1.0926	0.281618	1.0803	0.16034	0.587245	0.147408	0.621316	0.175484	0.901375	0.179495	0.953673	0.0731602	0.834374	0.0538876	0.882785
ENSG00000260841	CTC-205M6.5	0.00887543	0.0963792	0.510235	0.0518844	0.589161	0.0406166	0.873896	0.96846	1.00907	0.504656	1.15955	0.0579375	0.453414	0.274283	0.621963	0.33006	0.758734	0.172725	1.04078	0.210044	0.654334	0.62614	0.897572
ENSG00000279406	RP11-327E2.5	0.00955373	0.037229	0.594878	0.046501	0.582676	0.311756	0.854311	0.200068	0.836788	0.238826	1.09667	0.118846	0.587489	0.189041	0.671271	0.289237	0.849096	0.834725	0.970186	0.0500566	0.774247	0.235383	0.884663
ENSG00000258982	RP11-638I2.4	0.00548545	0.0822328	0.379959	0.0758546	0.38977	0.36999	0.660581	0.0190095	0.677638	0.639347	0.923207	0.0228927	0.628115	0.0535575	0.632829	0.519256	0.839378	0.392748	0.845678	0.479063	0.909198	0.0583693	0.916021
ENSG00000136636	KCTD3	0.000325994	0.0112649	0.730303	0.00732652	0.719301	0.212287	0.881399	0.0231815	0.86812	0.430935	0.94224	0.159128	0.840741	0.0285767	0.852379	0.642481	0.973914	0.56256	0.987395	0.789244	1.03362	0.49846	1.04792
ENSG00000196139	AKR1C3	0.000189435	0.054373	0.512397	0.00502523	0.407809	0.0902058	0.725074	0.0031918	0.577076	0.158058	0.815035	0.0770557	0.617196	0.0598616	0.522873	0.186798	0.705165	0.099543	0.597399	0.589592	0.865197	0.0650413	0.732974
ENSG00000158301	GPRASP2	0.000108483	0.0335345	0.613414	0.0192204	0.572296	0.130009	0.889644	0.0893655	0.83001	0.310926	1.01717	0.087	0.668809	0.0130159	0.62681	0.80549	0.955305	0.0260503	0.895315	0.717018	0.939176	0.0534857	0.880198
ENSG00000281602	AL133475.1	0.00388166	0.0593916	0.533589	0.0452414	0.484544	0.045582	0.768757	0.0674742	0.698097	0.508671	0.933551	0.121535	0.664113	0.0848102	0.748652	0.467012	0.767338	0.154472	0.865017	0.457161	0.821956	0.202179	0.926588
ENSG00000269103	Metazoa_SRP	0.00345167	0.0284806	0.652432	0.0586373	0.681743	0.171272	0.868582	0.387936	0.907603	0.0456706	1.07798	0.146576	0.716117	0.171263	0.715753	0.74466	0.9705	0.633678	0.970007	0.341257	0.900293	0.181288	0.899835
ENSG00000239736	CEACAMP3	0.00914197	0.0752359	0.529691	0.00988996	0.509979	0.00862137	0.659763	0.0561217	0.63521	0.868061	0.968802	0.0445106	0.666592	0.327828	0.681653	0.328255	0.861723	0.534529	0.881193	0.674337	0.889473	0.0618012	0.90957
ENSG00000248507	OR5H4P	0.00639504	0.163236	0.617681	0.0509444	0.565226	0.0369217	0.869847	0.103386	0.795978	0.135717	0.898464	0.0236263	0.771497	0.297785	0.829377	0.0261109	0.850392	0.438811	0.91419	0.462526	0.946495	0.773436	1.0175
ENSG00000204740	MALRD1	0.00655142	0.0603831	0.57597	0.044446	0.449523	0.315727	0.947655	0.109675	0.739608	0.129702	1.09318	0.0395935	0.681838	0.310968	0.637104	0.678075	0.97243	0.733614	0.908631	0.293878	0.889541	0.478825	0.83118
ENSG00000101871	MID1	0.00110554	0.000227029	0.568737	0.00919781	0.566442	0.00361489	0.767905	0.0334742	0.764806	0.249384	0.842335	0.00688435	0.72781	0.288211	0.764559	0.110078	0.814094	0.373288	0.8552	0.856488	0.966472	0.907754	1.01527
ENSG00000230834	AC068580.7	0.00116257	0.00677508	0.50974	0.00572154	0.552712	0.00637044	0.671441	0.033103	0.728045	0.247424	0.810116	0.0746637	0.77559	0.620242	0.910375	0.210166	0.774856	0.608332	0.909513	0.601052	0.956475	0.572557	1.1227
ENSG00000005189	AC004381.6	0.00724011	0.0567023	0.738669	0.130123	0.765001	0.150644	0.938221	0.732086	0.971667	0.690617	0.970859	0.134523	0.804762	0.275139	0.898963	0.28645	0.896868	0.969666	1.00185	0.195062	0.923788	0.651715	1.03192
ENSG00000129680	MAP7D3	0.00618167	0.0540369	0.695522	0.0620095	0.649635	0.617737	0.910207	0.466446	0.850156	0.159091	1.05968	0.0508202	0.722482	0.721189	0.96779	0.203081	0.790279	0.724685	1.05861	0.103418	0.745769	0.994032	0.998984
ENSG00000258788	RP11-404P21.9	0.00869345	0.106695	0.571939	0.0503823	0.507671	0.32864	0.792766	0.198472	0.703684	0.42898	1.07753	0.110816	0.703083	0.306916	0.841207	0.313264	0.788673	0.805892	0.943613	0.293633	0.731924	0.627938	0.875715
ENSG00000168907	PLA2G4F	0.00531992	0.0344654	0.474649	0.0412672	0.425658	0.0220378	0.709562	0.293439	0.636324	0.381644	0.80348	0.0419357	0.48497	0.147317	0.773479	0.0652263	0.499746	0.314048	0.797045	0.307571	0.621977	0.951559	0.991992
ENSG00000236026	AC009237.14	0.00567264	0.087342	0.512432	0.0575295	0.491478	0.632881	0.879405	0.504159	0.843445	0.776067	0.972363	0.0793984	0.594755	0.312672	0.818148	0.283598	0.799258	0.705226	1.09946	0.147464	0.821975	0.618022	1.13071
ENSG00000107554	DNMBP	0.000221048	0.0783292	0.607954	0.0143252	0.590865	0.102289	0.876626	0.075403	0.851985	0.336958	1.10453	0.0387197	0.600638	0.19127	0.746251	0.0055136	0.844225	0.536587	1.04889	0.0996928	0.76433	0.752646	0.949627
ENSG00000185883	ATP6V0C	0.00134574	0.0606861	0.482388	0.00825212	0.452357	0.261113	0.767107	0.123734	0.719351	0.353027	0.935667	0.162876	0.641328	0.279517	0.748721	0.181785	0.700197	0.272016	0.817449	0.211855	0.74834	0.443015	0.873654
ENSG00000280472	AC090952.1	0.00555104	0.0831851	0.73399	0.0739211	0.660166	0.462877	0.941914	0.291772	0.847176	0.966089	0.994149	0.0556343	0.674021	0.0905256	0.762671	0.125678	0.813906	0.390276	0.920953	0.203947	0.818696	0.384892	0.926374
ENSG00000081692	JMJD4	0.00768675	0.0503858	0.613769	0.0383513	0.544184	0.311125	0.79218	0.144216	0.702368	0.45662	0.928452	0.0953403	0.601304	0.0239938	0.69374	0.223877	0.700294	0.1378	0.807947	0.324184	0.75426	0.127455	0.870209
ENSG00000244048	RPS18P6	0.00410218	0.11122	0.764047	0.0594667	0.734686	0.562067	0.967858	0.335635	0.930665	0.389046	1.05008	0.118561	0.790023	0.038912	0.826469	0.394486	0.912123	0.215049	0.954202	0.380887	0.868622	0.290952	0.908694
ENSG00000257480	MRPL2P1	0.00777042	0.0578523	0.75912	0.0236079	0.73433	0.272693	0.892547	0.0975697	0.863399	0.485111	0.921145	0.00837316	0.799387	0.0414807	0.811146	0.42557	0.906848	0.514774	0.920188	0.878684	0.98448	0.993509	0.998961
ENSG00000231188	RP11-34D15.2	0.00029197	0.112614	0.652101	0.00866769	0.569842	0.160062	0.787635	0.00748653	0.68828	0.0470418	0.840411	0.0775717	0.717326	0.0514306	0.77525	0.149814	0.770963	0.213603	0.833218	0.371579	0.917364	0.93309	0.991442
ENSG00000200398	SNORD115-24	0.00120301	0.00997856	0.538369	0.0599664	0.377078	0.377609	0.804	0.202414	0.563127	0.161655	0.834625	0.0761969	0.550126	0.00572182	0.469132	0.104115	0.720448	0.144589	0.614379	0.0893463	0.8632	0.229808	0.736113
ENSG00000262732	CTD-2135D7.2	0.00426572	0.0596057	0.696905	0.0384483	0.65506	0.113268	0.786926	0.0607368	0.739677	0.260292	0.8552	0.018416	0.745097	0.189835	0.783135	0.0723804	0.737833	0.26436	0.775501	0.129765	0.862761	0.554674	0.906807
ENSG00000269986	RP11-96H17.3	8.67806e-05	0.0231886	0.598513	0.0176394	0.669706	0.0106484	0.652321	0.0156375	0.729915	0.253488	0.908967	0.00274978	0.662275	0.00791017	0.688512	0.118181	0.737835	0.0598027	0.767065	0.0626448	0.811729	0.0115371	0.843886
ENSG00000130826	DKC1	0.000197062	0.0238649	0.664788	0.00795154	0.615842	0.182186	0.883907	0.0535594	0.818829	0.514405	0.942719	0.0122276	0.672777	0.018289	0.616255	0.0622626	0.841168	0.0813957	0.7705	0.309812	0.892279	0.059005	0.817316
ENSG00000173674	EIF1AX	0.000136538	0.0458445	0.739916	0.0241596	0.715092	0.0279084	0.95156	0.0590988	0.919635	0.668001	0.962505	0.00634808	0.708775	0.0626369	0.654244	0.398403	0.929225	0.163502	0.857733	0.673886	0.965423	0.0314996	0.891146
ENSG00000222394	Y_RNA	0.00196393	0.074372	0.320827	0.050741	0.261032	0.556234	0.811408	0.249346	0.660181	0.601898	1.18759	0.0166311	0.302345	0.0133129	0.268979	0.563102	0.801385	0.331699	0.712947	0.0815078	0.674801	0.165371	0.600332
ENSG00000213461	RP13-235E23.1	0.00310486	0.0262691	0.619711	0.000176642	0.63756	0.276031	0.828343	0.418081	0.852201	0.762679	0.960817	0.0564335	0.626231	0.0444036	0.614535	0.386378	0.831929	0.315084	0.816392	0.412743	0.865857	0.0897865	0.849685
ENSG00000226419	SLC16A1-AS1	0.00222392	0.06724	0.548375	0.0394179	0.538842	0.0894503	0.701703	0.137142	0.689505	0.296459	0.840722	0.0728387	0.549846	0.0299219	0.561997	0.225264	0.750193	0.12284	0.76677	0.464784	0.89232	0.529973	0.912039
ENSG00000267337	LINC01478	0.00134993	0.0278258	0.614237	0.0301961	0.579722	0.260835	0.894901	0.513529	0.844616	0.346409	0.908421	0.0713166	0.635384	0.0424993	0.582865	0.590047	0.880768	0.370608	0.807966	0.833876	0.969559	0.419236	0.889418
ENSG00000264462	MIR3648-2	0.00187581	0.102334	0.610219	0.0598833	0.635868	0.801378	0.930106	0.870953	0.9692	0.30462	1.01746	0.0192386	0.579829	0.01684	0.583269	0.0972956	0.8176	0.108863	0.82245	0.0645449	0.803572	0.0906976	0.808339
ENSG00000268711	CTD-2616J11.15	3.67534e-05	0.0105156	0.666911	0.00358802	0.723033	0.27783	0.864997	0.628345	0.937788	0.180225	0.880605	0.0133478	0.637059	0.036485	0.60905	0.0435531	0.835879	0.0102473	0.799129	0.351912	0.949211	0.194744	0.907477
ENSG00000244026	FAM86DP	0.00805733	0.00271992	0.796309	0.0193845	0.798262	0.742584	0.945577	0.716105	0.947896	0.31939	1.06521	0.0776435	0.752015	0.0194095	0.704449	0.0995902	0.90819	0.216845	0.850746	0.0221413	0.852596	0.0342018	0.798667
ENSG00000180834	MAP6D1	0.00202982	0.0202556	0.706013	0.0127981	0.732686	0.769725	0.954114	0.952865	0.99016	0.939576	1.00377	0.0348485	0.660517	0.102308	0.631432	0.129563	0.858804	0.153787	0.820988	0.0939473	0.855575	0.0519563	0.817902
ENSG00000267587	RP11-687F6.4	0.00577186	0.00662604	0.511344	0.0923859	0.562152	0.723502	0.934846	0.915535	1.02773	0.299781	1.18915	0.0299048	0.455756	0.0339603	0.433579	0.264072	0.794434	0.250976	0.755777	0.278484	0.668068	0.238964	0.63556
ENSG00000114529	C3orf52	0.0028081	0.138916	0.727726	0.11597	0.708791	0.12301	0.933313	0.0997427	0.90903	0.428949	0.925732	0.0419512	0.747857	0.00465889	0.751424	0.00882237	0.869525	0.097977	0.873674	0.468203	0.939284	0.673388	0.943765
ENSG00000144015	TRIM43	0.00174924	0.150486	0.758927	0.0652485	0.745459	0.115735	0.937809	0.163447	0.921166	0.861356	0.987532	0.020266	0.739472	0.0183758	0.7286	0.101702	0.917279	0.190943	0.903794	0.235716	0.92886	0.519371	0.915205
ENSG00000223749	MIR503HG	0.00387644	0.111267	0.511061	0.0245438	0.383465	0.914203	1.03634	0.44201	0.7776	0.356353	0.721298	0.0769102	0.344339	0.0260771	0.365261	0.176481	0.432988	0.0942033	0.459297	0.181734	0.600291	0.117823	0.636765
ENSG00000276811	MIR6125	0.000916746	0.313488	0.817656	0.0898158	0.615999	0.627372	0.949364	0.138292	0.715224	0.189697	0.823667	0.0305775	0.548831	0.0398398	0.550634	0.0505986	0.616968	0.0389728	0.618995	0.059062	0.74905	0.0358499	0.751511
ENSG00000170325	PRDM10	0.000275682	0.120063	0.711187	0.0377907	0.642945	0.295346	0.927638	0.00393429	0.838626	0.0702671	0.887796	0.0876157	0.680311	0.107481	0.712832	0.0650389	0.774212	0.14693	0.811221	0.0613453	0.87206	0.346375	0.913747
ENSG00000254850	RP5-901A4.4	0.000303955	0.0510795	0.632118	0.0756462	0.523671	0.324058	0.900647	0.0935883	0.746131	0.0663494	0.862502	0.0553134	0.621302	0.0722347	0.734177	0.0388267	0.699971	0.0606372	0.827138	0.0507929	0.811558	0.642523	0.958998
ENSG00000259349	RP11-15E18.1	0.00851742	0.201932	0.74815	0.00437105	0.581023	0.442348	0.900917	0.0158975	0.699664	0.264487	0.801773	0.0966721	0.624742	0.105056	0.669892	0.166567	0.68639	0.188661	0.735994	0.0415399	0.856089	0.293955	0.917958
ENSG00000099330	OCEL1	0.00577349	0.0177063	0.618209	0.0659734	0.517262	0.331578	0.843387	0.0734827	0.705671	0.19415	0.874017	0.076379	0.526328	0.190132	0.668948	0.0969794	0.708415	0.308167	0.900376	0.0879583	0.810528	0.625906	1.03016
ENSG00000261886	RP11-63A1.1	0.0031129	0.0615747	0.637678	0.0210992	0.526267	0.100979	0.814752	0.0594763	0.672404	0.0246999	0.783624	0.255279	0.675596	0.124149	0.820836	0.149571	0.645744	0.105424	0.784566	0.345364	0.824048	0.986324	1.0012
ENSG00000179886	TIGD5	0.000103919	0.0618028	0.827769	0.0282179	0.747787	0.309501	0.933249	0.0395216	0.843075	0.0353407	0.845572	0.0626429	0.753615	0.222493	0.87037	0.0484995	0.783352	0.392433	0.904714	0.155051	0.926417	0.38003	1.06994
ENSG00000271468	RP11-14N4.1	0.00205893	0.192093	0.654667	0.00306975	0.505121	0.663736	0.913789	0.0679105	0.705051	0.230548	1.12646	0.0046177	0.571279	0.220468	0.688916	0.107804	0.79653	0.886928	0.96055	0.00112289	0.707107	0.50425	0.852714
ENSG00000270541	RP11-478B11.2	0.00740332	0.126143	0.784711	0.104688	0.611122	0.947657	0.988582	0.046955	0.769895	0.18408	1.16659	0.0180267	0.588617	0.0963066	0.563179	0.367725	0.864397	0.181565	0.827042	0.267244	0.74096	0.0837919	0.708939
ENSG00000203705	TATDN3	0.00501254	0.0248156	0.718669	0.246389	0.857653	0.251871	0.829109	0.889175	0.989451	0.410691	0.893166	0.0648289	0.621762	0.323935	0.834374	0.0940141	0.766151	0.826171	1.02814	0.039	0.857792	0.122043	1.15112
ENSG00000188021	UBQLN2	0.00123573	0.1047	0.794545	0.674475	0.944725	0.252743	0.882642	0.716742	1.04947	0.270549	1.19659	0.0316404	0.795022	0.768928	0.976054	0.354746	1.10525	0.00480848	1.35692	0.271446	0.92366	0.406316	1.13398
ENSG00000279090	RP11-684N3.1	0.00877634	0.134057	0.69926	0.483388	0.848273	0.286841	0.882499	0.391972	1.07056	0.0983891	1.35792	0.430369	0.875492	0.39783	0.896909	0.0600757	1.2897	0.0781037	1.32125	0.572057	0.949759	0.505968	0.972992
ENSG00000170542	SERPINB9	0.00297592	0.133838	0.669505	0.140048	0.739403	0.0199993	0.830835	0.296296	0.917576	0.391621	1.12158	0.0310337	0.786435	0.362898	0.914529	0.411613	1.14705	0.153567	1.33388	0.73377	1.02271	0.0291579	1.18929
ENSG00000260326	PHBP21	2.81549e-05	0.0540554	0.722382	0.122415	0.748219	0.146863	0.912692	0.0316551	0.945337	0.0480821	1.09187	0.0320056	0.820647	0.0884425	0.932947	0.0511667	1.20069	0.0351547	1.365	0.257235	1.09967	0.107167	1.25015
ENSG00000126266	FFAR1	0.00554551	0.115082	0.718902	0.151961	0.701574	0.334499	0.903335	0.265637	0.881562	0.374833	1.09525	0.117421	0.841907	0.379512	0.914043	0.573647	1.07113	0.339329	1.1629	0.517206	0.977973	0.325001	1.06177
ENSG00000226055	PAICSP1	0.0080712	0.0556944	0.773961	0.0996085	0.796107	0.614759	0.949913	0.88982	0.977092	0.259133	1.199	0.14432	0.894632	0.719233	1.01967	0.393504	1.09746	0.251173	1.25084	0.252637	0.915311	0.397601	1.04324
ENSG00000276812	AC007381.1	3.73114e-05	0.101749	0.591616	0.0692187	0.596254	0.00107725	0.801551	0.0224279	0.807835	0.00185892	1.35996	0.0185321	0.724505	0.382175	0.905885	0.281406	1.07269	0.115461	1.34124	0.0229087	0.788765	0.907798	0.986233
ENSG00000235051	RP11-637O19.2	0.00353829	0.0996413	0.683588	0.0344164	0.747597	0.623193	0.95407	0.737751	1.04341	0.0538797	1.27285	0.685667	1.05069	0.0375991	1.02096	0.00371456	1.31978	0.167042	1.28245	0.47449	1.03687	0.923706	1.00754
ENSG00000225470	JPX	0.00779166	0.0878735	0.639744	0.100882	0.653413	0.372756	0.834066	0.146188	0.851887	0.680694	0.923809	0.103366	0.851532	0.891992	0.985322	0.215718	1.06582	0.133278	1.23328	0.388401	1.15373	0.108747	1.33499
ENSG00000114857	NKTR	0.00466065	0.00870003	0.728786	0.145665	0.679761	0.73919	0.977612	0.371982	0.911849	0.614314	1.08097	0.0219497	0.774766	0.566688	0.951934	0.730481	1.01682	0.0298552	1.24934	0.574159	0.940652	0.359481	1.15575
ENSG00000277087	RP5-1116H23.6	0.0030994	0.00603397	0.801959	0.035048	0.859399	0.611961	0.959863	0.595672	1.02861	0.286677	1.12425	0.285501	0.955967	0.47078	0.976912	0.0880528	1.10351	0.0867172	1.12769	0.77543	0.98155	0.954906	1.00305
ENSG00000262848	RP11-517A5.5	1.82428e-05	0.038052	0.406079	0.0302131	0.520643	0.221796	0.714497	0.621029	0.916072	0.21215	1.41523	0.00397753	0.763218	0.0142403	0.694574	0.041041	1.52091	0.0886221	1.38412	0.686338	1.07467	0.917983	0.978018
ENSG00000244491	RP3-508I15.18	0.0027384	0.175909	0.858446	0.171182	0.848998	0.0245319	0.865797	0.0308617	0.856267	0.0367851	1.18105	0.0668385	0.922487	0.94426	0.989817	0.188212	1.13595	0.131045	1.21886	0.565082	0.961816	0.802877	1.03202
ENSG00000227799	AC012358.4	0.000125318	0.0324201	0.753441	0.118343	0.762566	0.721136	0.983116	0.867601	0.995022	0.0340502	1.32936	0.0592293	0.926717	0.204018	1.18053	0.0335882	1.18118	0.0353297	1.50469	0.0510939	0.888535	0.416714	1.13189
ENSG00000258946	RP11-58E21.4	0.00646689	0.000447694	0.737066	0.0854588	0.830988	0.321302	0.918382	0.695134	1.03541	0.0179012	1.2776	0.513658	0.846667	0.429339	1.12816	0.462944	1.15282	0.0399647	1.53609	0.615311	0.902334	0.185877	1.20233
ENSG00000218689	RPL5P21	0.00760629	0.217196	0.812571	0.385647	0.831199	0.0321647	1.14011	0.177063	1.16624	0.0255469	1.36361	0.145846	0.789695	0.202362	0.846041	0.101609	1.3002	0.0661119	1.39297	0.544863	0.953497	0.711722	1.02153
ENSG00000162385	MAGOH	0.00217045	0.0567789	0.70245	0.27679	0.8353	0.847817	1.00426	0.0459468	1.19419	0.00701837	1.38969	0.694496	0.970388	0.86214	0.980416	0.060443	1.3738	0.103082	1.38799	0.921497	0.98856	0.993799	0.998776
ENSG00000226506	AC007463.2	0.0032405	0.180423	0.834586	0.566906	0.961039	0.176183	1.09964	0.0491672	1.26625	0.101581	1.23619	0.0538525	0.88148	0.25806	0.916369	0.0244551	1.28126	0.0406459	1.33197	0.422502	1.03646	0.329215	1.07748
ENSG00000090621	PABPC4	0.00401587	0.0328573	0.811689	0.0458862	0.817713	0.250421	0.942567	0.589034	0.949561	0.048006	1.14764	0.225678	0.882907	0.101093	0.805524	0.000464164	1.05507	0.656583	0.962594	0.119894	0.919338	0.212232	0.838762
ENSG00000183431	SF3A3	0.00564629	0.0626426	0.793059	0.12057	0.784965	0.787268	0.979624	0.186278	0.969626	0.0746496	1.0841	0.221967	0.81494	0.0925252	0.747839	0.399495	1.06125	0.760166	0.973869	0.604347	0.978923	0.23534	0.898319
ENSG00000239774	RP11-496B10.3	0.0051996	0.114277	0.648165	0.195977	0.710563	0.267315	0.916919	0.964492	1.00519	0.123471	1.18794	0.202729	0.910354	0.134503	0.765337	0.0318798	1.23853	0.609507	1.04124	0.675512	1.04259	0.085787	0.876504
ENSG00000213551	DNAJC9	0.000540625	0.0507442	0.685233	0.0906604	0.731502	0.113128	0.888063	0.615265	0.948027	0.161015	1.15869	0.172645	0.803591	0.105618	0.687978	0.133334	1.16411	0.950403	0.996632	0.930334	1.00468	0.113627	0.860134
ENSG00000232559	GS1-124K5.12	0.00117503	0.0362693	0.661357	0.0551395	0.768793	0.340379	0.927852	0.533564	1.07858	0.025873	1.34658	0.203934	0.827845	0.126425	0.691531	0.027806	1.29717	0.35674	1.08358	0.717335	0.963306	0.0365696	0.804687
ENSG00000158710	TAGLN2	0.0006449	0.0338408	0.684917	0.0176004	0.741525	0.800039	1.01579	0.505884	1.09974	0.00183191	1.41932	0.180788	0.80763	0.106336	0.78131	0.0219133	1.25142	0.132982	1.21064	0.0712098	0.881704	0.159036	0.85297
ENSG00000267059	AC005943.2	0.00793669	0.0261185	0.75231	0.0864982	0.757351	0.406071	0.914212	0.375564	0.920337	0.0455666	1.26505	0.834769	0.962239	0.170724	0.873553	0.252737	1.16065	0.311283	1.05368	0.480628	0.91747	0.0198336	0.832911
ENSG00000200656	SNORA5B	0.00030483	0.0551715	0.647596	0.0539951	0.565435	0.284538	0.846843	0.204447	0.739403	0.473975	1.06824	0.0136023	0.736726	0.00202394	0.622365	0.530097	1.07492	0.398703	0.908064	0.947306	1.00626	0.110942	0.850058
ENSG00000243406	MRPS31P5	0.0027094	0.0152277	0.653624	0.0380877	0.646475	0.138932	0.857673	0.447095	0.848292	0.994212	0.999653	0.0518042	0.791704	0.04323	0.729241	0.655129	1.0303	0.563757	0.949013	0.425768	1.03066	0.327092	0.949342
ENSG00000274987	RP11-295I5.3	0.000101031	0.0413308	0.773014	0.00915565	0.795647	0.0636963	0.915585	0.457241	0.942392	0.0516908	1.12667	0.183041	0.929118	0.0194286	0.849351	0.0275555	1.1109	0.764563	1.01553	0.777704	0.986005	0.0253951	0.901355
ENSG00000130643	CALY	0.00393827	0.0434986	0.742519	0.0518393	0.756546	0.960492	1.0063	0.840783	1.02531	0.16819	1.10983	0.0229008	0.843933	0.0659119	0.821235	0.350879	1.14134	0.510705	1.11065	0.68919	1.0284	0.993943	1.00074
ENSG00000244239	AC007009.1	0.00696246	0.00237641	0.74173	0.0207476	0.776774	0.158312	0.888473	0.123293	0.93045	0.53332	1.03011	0.0202245	0.846784	0.0995204	0.803257	0.59527	1.02754	0.832026	0.974725	0.965439	0.997508	0.698459	0.946233
ENSG00000162607	USP1	0.00291699	0.0296958	0.814112	0.123374	0.806828	0.374657	0.918849	0.0771469	0.910628	0.168128	1.13726	0.00373033	0.860034	0.0821272	0.809049	0.0036542	1.13608	0.396712	1.06873	0.989084	0.998961	0.652165	0.93974
ENSG00000254343	RP11-760H22.2	0.00272813	0.0873055	0.621216	0.0730897	0.595346	0.321753	0.885686	0.110238	0.848802	0.278043	1.21551	0.0419285	0.71242	0.0483857	0.714547	0.6077	1.08378	0.72445	1.08701	0.0483828	0.891619	0.353539	0.894281
ENSG00000241837	ATP5O	0.00574919	0.0881614	0.62519	0.0758194	0.661265	0.763545	0.954158	0.915298	1.00921	0.10458	1.288	0.34536	0.888494	0.0124117	0.823115	0.290292	1.25783	0.429024	1.16527	0.80107	0.976573	0.318077	0.904714
ENSG00000214125	RP3-412A9.15	0.00174988	0.196362	0.686073	0.182786	0.704335	0.723586	1.06115	0.482334	1.0894	0.032545	1.41896	0.0881313	0.681397	0.00260605	0.623906	0.188382	1.19646	0.48148	1.09551	0.0598219	0.843192	0.120528	0.77205
ENSG00000226040	AC005740.3	0.000108833	0.0225048	0.596544	0.0346943	0.612182	0.200628	0.809667	0.0910239	0.830892	0.0349004	1.117	0.0667406	0.752085	0.137641	0.775734	0.878815	1.0097	0.623891	1.04145	0.306094	0.903941	0.525383	0.932365
ENSG00000205078	SYCE1L	2.40499e-05	0.0245493	0.806642	0.00195151	0.797561	0.437432	0.96549	0.358952	0.954621	0.0601874	1.16662	0.107244	0.827788	0.0779206	0.786399	0.238246	1.07823	0.696633	1.02432	0.0583105	0.924236	0.12544	0.878025
ENSG00000222958	MIR1913	2.95184e-05	0.00655127	0.65379	0.00448793	0.644581	0.770303	0.969267	0.681641	0.955614	0.00503651	1.17843	0.0134135	0.655318	0.00192715	0.697936	0.638718	1.02307	0.425822	1.0896	0.0952699	0.86816	0.505312	0.924621
ENSG00000200089	SNORD114-31	4.57526e-05	0.00940613	0.74185	0.0682486	0.687009	0.838519	1.01225	0.469093	0.937419	0.0437495	1.21937	0.00297815	0.731975	0.00693479	0.803628	0.114867	1.08085	0.0495377	1.18665	0.133226	0.886402	0.761422	0.973172
ENSG00000233497	HNRNPA1P60	0.000997211	0.0364648	0.680484	0.0360398	0.60388	0.965541	1.00517	0.558032	0.892011	0.151268	1.33845	0.0939078	0.598739	0.0977654	0.594178	0.744981	1.03984	0.818546	1.03192	0.0580875	0.7769	0.00589422	0.770981
ENSG00000202361	Y_RNA	0.0072432	0.00655492	0.507953	0.109238	0.567411	0.346656	0.852852	0.757665	0.952682	0.203917	1.27896	0.0487402	0.744237	0.0913853	0.736011	0.903258	1.01218	0.988038	1.00099	0.127857	0.791411	0.153843	0.782665
ENSG00000185594	SPATA8	0.00921875	0.122173	0.620771	0.230654	0.6062	0.154819	0.870229	0.40735	0.849803	0.846367	0.979375	0.0743262	0.702093	0.0213742	0.617153	0.881955	0.981822	0.27425	0.86304	0.922855	1.0025	0.261257	0.881215
ENSG00000175329	ISX	0.00748365	0.279134	0.771622	0.334779	0.874825	0.177679	0.89834	0.628983	1.01849	0.0943573	1.18326	0.0245908	0.665695	0.265221	0.802904	0.980833	1.00162	0.297588	1.20807	0.0192714	0.846491	0.820914	1.02097
ENSG00000233387	RP11-342D11.3	0.00789816	0.0676025	0.742176	0.024871	0.723685	0.768347	0.983525	0.587255	0.95902	0.281975	1.10583	0.175968	0.811708	0.31922	0.877092	0.271475	1.08935	0.161056	1.1771	0.519175	0.985094	0.110345	1.06444
ENSG00000251015	SLC25A30-AS1	0.0046718	0.113901	0.805227	0.164001	0.781274	0.972863	0.995137	0.543108	0.965534	0.47593	1.07279	0.0217522	0.753267	0.0182155	0.844518	0.665563	1.04013	0.207299	1.16613	0.634226	0.969559	0.062482	1.08701
ENSG00000241657	TRBV11-2	0.00899279	0.171157	0.701217	0.0560544	0.607729	0.537427	1.08817	0.694961	0.94309	0.1286	1.39862	0.474624	0.845201	0.943382	0.988491	0.16948	1.25185	0.11638	1.46409	0.153999	0.895066	0.0596134	1.04681
ENSG00000234541	CHEK2P5	0.0011138	0.25391	0.832583	0.0434479	0.722549	0.253855	1.07143	0.0450111	0.929826	0.0125314	1.32195	0.00789054	0.766824	0.237874	0.812703	0.373259	1.10152	0.269445	1.16743	0.152088	0.833257	0.221815	0.883111
ENSG00000148356	LRSAM1	0.0046671	0.101089	0.682137	0.0730453	0.688948	0.58148	0.937333	0.764148	0.946692	0.0533075	1.36494	0.216704	0.762477	0.288127	0.79229	0.374808	1.22465	0.27948	1.27253	0.424945	0.89722	0.557625	0.9323
ENSG00000253717	KB-1299A7.2	0.00500042	0.0484596	0.640055	0.0518245	0.592149	0.088593	0.861925	0.13674	0.797413	0.0160262	1.35798	0.602762	0.881134	0.601949	0.888925	0.276397	1.23865	0.0870164	1.2496	0.662903	0.912123	0.270482	0.920188
ENSG00000276617	AL590731.1	0.00834625	0.218059	0.87039	0.28969	0.813511	0.023694	1.03891	0.721381	0.971016	0.0844999	1.27309	0.070783	0.840294	0.0292314	0.831084	0.191566	1.12495	0.277076	1.11262	0.208528	0.883642	0.0121836	0.873957
ENSG00000234973	RP11-272J7.4	0.00522806	0.0259315	0.845006	0.178871	0.823363	0.839198	1.01548	0.942392	0.989474	0.0996781	1.3349	0.0508233	0.808003	0.0109397	0.822336	0.707344	1.06037	0.466683	1.07918	0.173584	0.794343	0.0770955	0.808433
ENSG00000158480	SPATA2	0.00278865	0.125859	0.658155	0.0542497	0.783769	0.372587	0.931245	0.200885	1.10898	0.12337	1.16151	0.233206	0.807052	0.171635	0.76771	0.0745512	1.17851	0.103525	1.12106	0.637698	1.01464	0.663423	0.965178
ENSG00000185513	L3MBTL1	0.00599292	0.254553	0.762213	0.133425	0.658992	0.64518	0.935364	0.265552	0.808694	0.00808251	1.21431	0.175517	0.843426	0.772878	1.03078	0.554972	1.06091	0.0327485	1.29657	0.248717	0.873674	0.409823	1.06774
ENSG00000226763	SRRM5	0.00106709	0.0842018	0.754068	0.0685728	0.718985	0.0282322	0.789075	0.0140872	0.752363	0.636852	1.05397	0.219935	0.869063	0.970129	1.00366	0.746685	0.983139	0.0331284	1.1354	0.58212	0.932796	0.486088	1.07726
ENSG00000211513	MIR320E	0.00255842	0.0258942	0.799831	0.0158153	0.700262	0.415199	0.929053	0.0976932	0.813398	0.228845	1.13467	0.0949366	0.79804	0.397052	0.858268	0.554379	0.952176	0.664639	1.02404	0.00109195	0.839169	0.47276	0.902501
ENSG00000130208	APOC1	0.00900739	0.223024	0.843231	0.0134179	0.744787	0.281312	0.938243	0.0120947	0.828707	0.36146	1.07836	0.160105	0.873714	0.886478	0.983525	0.26311	0.920655	0.683979	1.03637	0.116687	0.853758	0.181535	0.961061
ENSG00000217272	RP1-263J7.2	0.00121096	0.0808944	0.494154	0.0529021	0.491831	0.0113637	0.653171	0.0851367	0.6501	0.567165	1.03598	0.117512	0.828764	0.0507362	0.737663	0.594391	0.90733	0.0881632	0.807593	0.578181	0.875816	0.0943414	0.779543
ENSG00000006071	ABCC8	0.00854292	0.082823	0.705377	0.129707	0.687469	0.0172761	0.793976	0.198389	0.773818	0.549563	1.07492	0.0342947	0.733295	0.0226302	0.724722	0.22104	0.881277	0.0982694	0.870973	0.368763	0.819851	0.149964	0.810265
ENSG00000223710	CRYGGP	0.000816036	0.0484262	0.611772	0.097123	0.573766	0.208031	0.812534	0.243178	0.762054	0.181713	1.24548	0.0175997	0.696019	0.0168696	0.753058	0.840764	0.977566	0.424388	1.05768	0.286196	0.784892	0.240936	0.849214
ENSG00000254146	HMGB1P46	0.00301475	0.149214	0.739386	0.114602	0.65691	0.460876	0.918786	0.270906	0.816297	0.0712931	1.32998	0.101407	0.786672	0.0164313	0.787417	0.118335	1.15082	0.354965	1.15191	0.345095	0.865297	0.412527	0.866117
ENSG00000207798	MIR216A	0.00659179	0.249533	0.709513	0.143183	0.554669	0.22799	0.814113	0.0352132	0.636442	0.491846	1.14865	0.0807461	0.65881	0.0339156	0.68509	0.876616	0.965602	0.961957	1.00412	0.4541	0.840644	0.460563	0.874178
ENSG00000242325	RPS12P31	0.00837685	0.119521	0.748669	0.257567	0.822222	0.110545	0.964464	0.0157558	1.05922	0.0212417	1.17552	0.233866	0.885338	0.203001	0.801533	0.0470025	1.14963	0.476225	1.04081	0.695572	0.977973	0.216282	0.885399
ENSG00000278879	AP000560.3	0.0066941	0.160872	0.774766	0.090118	0.703294	0.69638	1.02733	0.340145	0.932559	0.00583099	1.25371	0.329918	0.858863	0.847745	0.962995	0.238462	1.11224	0.200007	1.24709	0.126915	0.88716	0.962577	0.994723
ENSG00000212989	RP11-351E7.2	0.00240763	0.0721282	0.740036	0.0479504	0.65013	0.8976	1.02323	0.593419	0.898921	0.0559417	1.54521	0.236192	0.680358	0.109077	0.623805	0.421893	1.20308	0.703813	1.10308	0.0906641	0.778589	0.171238	0.71387
ENSG00000275926	AL451164.1	0.00208456	0.112996	0.81321	0.0303654	0.763729	0.33716	0.948706	0.0916324	0.890981	0.26301	1.20252	0.0568122	0.836343	0.126504	0.77769	0.377115	1.07017	0.942875	0.995114	0.189049	0.889932	0.26639	0.82752
ENSG00000221424	AC090954.1	0.00529228	0.206767	0.728516	0.136935	0.46338	0.101591	0.746389	0.0433483	0.474748	0.901712	0.963195	0.232833	0.743601	0.825374	0.98121	0.827867	0.956785	0.00373304	1.26251	0.960637	0.993345	0.427364	1.31076
ENSG00000132773	TOE1	0.00658276	0.0611992	0.825096	0.0802057	0.600901	0.0269681	0.96703	0.0766543	0.70427	0.0183904	1.30065	0.503407	0.861069	0.342636	0.935796	0.476032	1.13942	0.347271	1.2383	0.476976	0.876039	0.758508	0.952066
ENSG00000081721	DUSP12	0.00154111	0.692917	0.940001	0.0667	0.732432	0.202286	0.897759	0.040444	0.699518	0.316333	1.13642	0.233501	0.82169	0.0687959	0.74879	0.412193	1.06723	0.75742	0.972542	0.674155	0.93911	0.286359	0.855793
ENSG00000089091	DZANK1	0.00694269	0.167589	0.632659	0.0790255	0.593601	0.177817	0.792088	0.11476	0.743188	0.413958	0.92398	0.452881	0.888925	0.259932	1.19521	0.187712	0.790918	0.633448	1.06344	0.167495	0.85599	0.0935371	1.15093
ENSG00000116815	CD58	0.00212461	0.0727825	0.549884	0.0666491	0.547906	0.0271461	0.739728	0.106651	0.737067	0.0415856	1.12904	0.298398	0.827941	0.211219	1.05521	0.358924	0.859697	0.135929	1.09569	0.1221	0.761439	0.546657	0.970455
ENSG00000249200	RP11-290O12.1	0.00524599	0.10332	0.696905	0.0153621	0.553019	0.0921052	0.834509	0.00344762	0.662213	0.703461	0.93243	0.661036	0.941239	0.108745	1.22007	0.208827	0.763765	0.925962	0.990023	0.405066	0.819112	0.454326	1.06177
ENSG00000171862	PTEN	0.00233273	0.0912815	0.498581	0.0163196	0.398338	0.150073	0.678443	0.0371552	0.542038	0.43323	0.876707	0.732043	0.958622	0.432902	1.12501	0.152504	0.788746	0.351407	0.925647	0.665862	0.899669	0.78984	1.05582
ENSG00000106948	AKNA	0.00650897	0.123421	0.540051	0.1226	0.644	0.131292	0.744959	0.251861	0.88835	0.965735	1.00329	0.596903	0.942567	0.625088	1.01715	0.384346	0.895004	0.770271	0.965825	0.090445	0.892073	0.558767	0.962661
ENSG00000254319	RP11-134O21.1	0.00326703	0.0837322	0.634709	0.0825197	0.63603	0.125967	0.923873	0.290477	0.925796	0.346358	1.09222	0.920073	0.99516	0.69832	1.02873	0.558115	1.05858	0.314658	1.09429	0.506798	0.9692	0.92178	1.0019
ENSG00000233569	RP11-500B12.1	0.00376709	0.0434414	0.566848	0.10173	0.582178	0.0520879	0.755882	0.290621	0.776325	0.573741	1.09063	0.270375	0.910712	0.303133	1.05919	0.898799	0.978335	0.452272	1.13784	0.44018	0.897033	0.665261	1.04329
ENSG00000198129	DEFB107B	0.00193664	0.00993255	0.475923	0.0552582	0.496122	0.0211748	0.686929	0.0806889	0.716084	0.359541	1.20366	0.211082	1.30465	0.300031	1.38754	0.403093	1.18918	0.352369	1.26473	0.943134	0.987966	0.612325	1.05074
ENSG00000280809	LINC00836	0.00706082	0.040986	0.777187	0.0428039	0.758997	0.100749	0.898319	0.186784	0.877295	0.670476	0.962772	0.694915	1.04066	0.0286327	1.1636	0.188775	0.935991	0.627144	1.04657	0.705296	0.972183	0.0763316	1.08704
ENSG00000004455	AK2	0.00750958	0.0641472	0.806828	0.0931175	0.782321	0.335511	0.919401	0.137103	0.891475	0.618965	0.916517	0.778056	1.01682	0.013588	1.30949	0.350298	0.91817	0.281564	1.18244	0.984649	1.0018	0.0278157	1.29015
ENSG00000253869	PIGFP1	0.0002014	0.0432974	0.737816	0.00167859	0.646639	0.228271	0.849057	0.078147	0.744134	0.0543207	0.854884	0.148172	0.803721	0.691861	0.956741	0.296193	0.914803	0.300206	1.08897	0.131404	1.07009	0.00923175	1.27382
ENSG00000260274	RP11-817O13.8	0.00253252	0.0827529	0.767905	0.0807531	0.744839	0.0400615	0.890899	0.0149811	0.864138	0.272784	0.917004	0.218444	0.952198	0.262621	1.08875	0.579384	0.959929	0.324611	1.09759	0.00972736	1.04681	0.0267896	1.19693
ENSG00000251747	RNU7-60P	0.000944399	0.0597897	0.814922	0.0162622	0.75576	0.563021	0.946823	0.295505	0.878086	0.967829	1.00229	0.311787	0.961172	0.827741	0.977951	0.137343	1.12488	0.323176	1.14451	0.0159543	1.12231	0.23124	1.1419
ENSG00000213592	AP000662.9	0.00904971	0.0344383	0.719666	0.102205	0.729965	0.153691	0.72499	0.205673	0.735365	0.0824466	0.69118	0.552954	0.92661	0.220197	1.42264	0.127846	0.702304	0.71772	1.07826	0.9196	1.01609	0.04927	1.56002
ENSG00000168899	VAMP5	0.00562038	0.0675064	0.681035	0.00558176	0.551475	0.0974545	0.609938	0.021018	0.493903	0.17249	0.73942	0.797876	0.934543	0.428898	1.1684	0.10014	0.721848	0.0709718	0.90248	0.851002	0.976235	0.275408	1.22052
ENSG00000157764	BRAF	0.0096108	0.198087	0.67477	0.0402795	0.641995	0.434473	0.864817	0.0246926	0.822811	0.538871	1.07242	0.0608998	0.804353	0.0418827	0.6529	0.856783	1.01539	0.296218	0.8242	0.693079	0.946823	0.271855	0.768544
ENSG00000124491	F13A1	0.00632288	0.197003	0.869023	0.158098	0.784077	0.047537	0.744271	0.017843	0.671519	0.0282223	0.785146	0.0119649	0.905257	0.128157	0.778589	0.163527	0.856347	0.0839887	0.736522	0.382673	1.09068	0.682796	0.938069
ENSG00000249920	HNRNPA1P55	0.00525238	0.0848333	0.489473	0.148531	0.661066	0.0454182	0.541312	0.210214	0.731079	0.0700971	0.66725	0.0795937	0.805655	0.149018	0.90198	0.0190422	0.745321	0.152207	0.834432	0.289893	1.117	0.0244613	1.25055
ENSG00000175768	TOMM5	0.0014247	0.214159	0.900439	0.0189924	0.79804	0.899028	1.00607	0.0680354	0.891661	0.299916	1.12031	0.0384975	0.769681	0.057032	0.713573	0.558074	0.958511	0.135799	0.888637	0.0984705	0.855575	0.206438	0.793205
ENSG00000164615	CAMLG	0.00579702	0.233729	0.824638	0.288628	0.790078	0.562752	0.962194	0.336126	0.921869	0.0105951	1.26731	0.147602	0.691292	0.044144	0.684806	0.0696517	0.878532	0.168362	0.870289	0.0214721	0.693227	0.0118212	0.686723
ENSG00000143793	C1orf35	0.00103923	0.446823	0.933658	0.439296	0.923916	0.0752658	0.956829	0.072185	0.946845	0.0259482	1.16721	0.00356206	0.898319	0.00725561	0.839344	0.606243	1.02092	0.119041	0.953893	0.038965	0.874663	0.013972	0.817241
ENSG00000279610	C20orf181	0.0082794	0.0662671	0.732178	0.0185216	0.812102	0.00688087	0.80057	0.354872	0.88796	0.30766	1.11695	0.0323225	0.699453	0.0931099	0.721948	0.989846	1.0019	0.901718	1.03412	0.289824	0.896992	0.676429	0.925839
ENSG00000224219	AC074290.1	0.00480604	0.0497867	1.13351	0.0831971	0.649274	0.973978	0.994585	0.0271737	0.569697	0.138794	1.18789	0.185926	0.846511	0.0895706	0.621704	0.512258	0.870993	0.136858	0.639685	0.303666	0.733228	0.133777	0.538506
ENSG00000232412	RP1-315G1.3	0.00243516	0.0131263	0.562165	0.0483449	0.421283	0.000899293	0.501643	0.0384617	0.375928	0.997296	0.999099	0.836758	0.934111	0.298353	0.810996	0.211335	0.65849	0.169324	0.571701	0.0358814	0.659084	0.0510485	0.572217
ENSG00000171311	EXOSC1	0.00755621	0.17404	0.645445	0.342377	0.732263	0.120771	0.65043	0.289053	0.737918	0.113464	1.23905	0.0737036	0.670868	0.0370751	0.719051	0.383304	0.819927	0.269181	0.878816	0.127148	0.661739	0.117768	0.709267
ENSG00000136378	ADAMTS7	0.00337331	0.0424714	0.777438	0.262042	0.821899	0.0472521	0.767941	0.0105553	0.811858	0.00627834	0.770535	0.555543	1.07582	0.044535	0.848861	0.170427	0.865077	0.00529165	0.682578	0.276167	1.1227	0.00442072	0.885849
ENSG00000233325	MIPEPP3	0.00516181	0.202171	0.876889	0.0653909	0.701185	0.107997	1.1545	0.209934	0.923169	0.383301	0.962283	0.517117	0.912081	0.0111187	0.759962	0.708286	1.05555	0.271102	0.879507	0.474938	1.09693	0.217316	0.913979
ENSG00000277846	SNORD30	0.00479232	0.0362157	0.446635	0.00943843	0.473816	0.0795944	0.716696	0.208016	0.760314	0.199703	0.751598	0.170212	0.700731	0.366213	0.814	0.0747081	0.673539	0.24202	0.782412	0.699599	0.896142	0.861883	1.041
ENSG00000107745	MICU1	0.0085441	0.0304235	0.59591	0.0138465	0.638533	0.0943904	0.837619	0.372742	0.897531	0.384848	0.855002	0.335726	0.836497	0.920269	0.983161	0.188188	0.835821	0.911631	0.982367	0.873224	0.977566	0.00351293	1.14896
ENSG00000184916	JAG2	0.00767369	0.0439667	0.627245	0.00514472	0.628361	0.189009	0.813041	0.336498	0.814489	0.532897	0.906011	0.0494536	0.899233	0.884903	1.01866	0.329783	0.824352	0.773431	0.933831	0.20566	0.909871	0.739469	1.03071
ENSG00000184845	DRD1	0.00228996	0.0113631	0.765284	0.0314423	0.6822	0.374757	0.869224	0.172816	0.774856	0.122738	0.838743	0.215549	0.903419	0.36093	1.10351	0.0967833	0.763377	0.675044	0.932451	0.0695278	0.910144	0.299095	1.11172
ENSG00000279034	RP11-5A1.1	0.00574262	0.0325369	0.726315	0.0155761	0.700764	0.0213738	0.823591	0.069698	0.794618	0.0965609	0.852438	0.406448	0.898755	0.446119	1.12923	0.0880854	0.80144	0.957675	1.00696	0.274615	0.940174	0.124097	1.18127
ENSG00000236678	LINC00347	0.00755855	0.114153	0.737595	0.160547	0.770518	0.379741	0.965133	0.90758	1.00821	0.696486	0.960906	0.198441	0.839053	0.0121106	0.840158	0.28343	0.884683	0.391335	0.885849	0.0164925	0.920677	0.375768	0.92189
ENSG00000254795	OR5AP1P	0.000816161	0.10864	0.803183	0.0478948	0.784657	0.0221587	0.934737	0.180902	0.913177	0.491322	0.952462	0.0149902	0.889233	0.0772454	0.919168	0.0116872	0.884356	0.181198	0.914127	0.243496	0.928495	0.107316	0.959752
ENSG00000273007	RP11-170N16.3	0.00374953	0.126882	0.711713	0.025973	0.753041	0.782128	1.01755	0.698094	1.07664	0.228344	0.787617	0.215941	0.750488	0.636001	0.949605	0.161829	0.736624	0.60525	0.932063	0.409476	0.935256	0.121004	1.1834
ENSG00000271536	RP11-51I5.1	0.00479685	0.0123985	0.737509	0.0109651	0.748081	0.244301	0.87908	0.35269	0.891681	0.0940439	0.780498	0.147687	0.881195	0.271042	0.916983	0.209341	0.840139	0.166213	0.874259	0.192685	1.07641	0.100648	1.12013
ENSG00000110717	NDUFS8	0.00186238	0.0580368	0.596172	0.0390053	0.689792	0.122898	0.759804	0.34559	0.879121	0.259562	0.720648	0.113447	0.639966	0.114925	0.847176	0.129466	0.619482	0.123432	0.820059	0.456826	0.859617	0.456329	1.13795
ENSG00000259240	RP11-108K3.1	0.00492616	0.124086	0.602027	0.052709	0.576503	0.627442	0.947326	0.607999	0.907163	0.26544	0.746441	0.143493	0.831507	0.958424	0.98735	0.25733	0.767409	0.214242	0.911238	0.5806	1.02809	0.385688	1.22078
ENSG00000081014	AP4E1	0.00206748	0.0527839	0.511261	0.0866031	0.554452	0.274456	0.740224	0.527479	0.802756	0.21644	0.67658	0.618405	0.948925	0.293028	1.18342	0.251232	0.622552	0.347757	0.776397	0.454492	0.920145	0.0711125	1.14753
ENSG00000265129	AC064837.1	0.00205453	0.227834	0.765602	0.200767	0.765956	0.94445	1.0037	0.939551	1.00417	0.0988257	0.888843	0.572735	0.923169	0.718708	0.961483	0.0476005	0.826641	0.0295637	0.860949	0.406999	0.93002	0.516723	0.968618
ENSG00000177971	IMP3	0.00374448	0.0706491	0.550444	0.18643	0.582044	0.184926	0.815185	0.631155	0.861984	0.831459	0.966874	0.00662326	0.832064	0.0363838	0.843056	0.184636	0.729999	0.201507	0.739643	0.0299494	0.755009	0.00641137	0.764983
ENSG00000231961	RP5-967N21.7	0.00380511	0.127965	0.82401	0.0517694	0.666772	0.239591	0.904066	0.0527938	0.731552	0.0405313	0.634518	0.0362285	0.901646	0.503534	0.827941	0.142554	0.689218	0.0208706	0.632878	0.691908	1.08621	0.983611	0.997416
ENSG00000230080	AC139143.2	0.006035	0.0606725	0.722549	0.00324293	0.578211	0.186671	0.873331	0.0165328	0.698872	0.031149	0.48997	0.198054	0.796548	0.594777	0.816146	0.20311	0.611151	0.063062	0.626188	0.341431	1.24732	0.432659	1.27801
ENSG00000213849	AC104306.1	0.00991099	0.21038	0.899877	0.144168	0.746769	0.220758	1.04633	0.311869	0.868301	0.0927759	0.524264	0.344861	0.891619	0.779309	1.10122	0.100214	0.686136	0.379364	0.84743	0.166701	1.30876	0.256009	1.61642
ENSG00000274443	C8orf89	0.00517891	0.033354	0.811765	0.128837	0.77751	0.0891638	0.838665	0.115892	0.803275	0.033744	0.650506	0.188661	0.838142	0.807028	1.04112	0.047402	0.654198	0.213748	0.812628	0.956209	1.00568	0.249136	1.24923
ENSG00000182329	KIAA2012	0.00287879	0.0926641	0.72432	0.0536806	0.693644	0.422115	0.807854	0.310192	0.773639	0.112939	0.625652	0.0947184	0.727574	0.271096	0.853798	0.131239	0.58308	0.0214471	0.684236	0.634298	0.931956	0.562724	1.09364
ENSG00000276859	GNAS-AS1_1	0.00569958	0.538018	1.04251	0.0185157	0.907016	0.514871	0.903941	0.194019	0.786454	0.0561295	0.660791	0.0793613	0.928796	0.638887	0.932107	0.0503645	0.725359	0.213644	0.727944	0.307742	1.09771	0.356945	1.10163
ENSG00000136997	MYC	0.00526008	0.312227	0.821614	0.0476504	0.685138	0.371045	0.959486	0.0177185	0.800108	0.0382183	0.695843	0.55033	0.932667	0.347553	1.17726	0.0376229	0.720665	0.0219639	0.90966	0.808374	1.03567	0.0781669	1.30728
ENSG00000201297	Y_RNA	0.00694682	0.400511	0.84251	0.0429149	0.527704	0.992993	0.9979	0.0540357	0.625031	0.159202	0.562023	0.811937	1.03555	0.804884	1.07259	0.149984	0.619568	0.108169	0.641728	0.311044	1.10239	0.449655	1.14182
ENSG00000223475	RP11-310H4.1	0.00674483	0.0135044	0.744305	0.148039	0.632162	0.0930621	0.7457	0.0573283	0.633346	0.0149903	0.520367	0.822216	1.04348	0.520457	0.931568	0.0134854	0.688789	0.0514657	0.614918	0.0942629	1.32366	0.46931	1.1817
ENSG00000265781	RP11-384E22.1	0.000676648	0.0467548	0.665019	0.030887	0.658292	0.0600187	0.790516	0.0220415	0.78252	0.00388739	0.62356	0.1481	0.842764	0.653791	1.07925	0.05556	0.673414	0.027058	0.862383	0.576441	1.07995	0.0199128	1.383
ENSG00000254989	RP11-469N6.3	0.00472325	0.142872	0.849606	0.0083073	0.857178	0.309269	0.865217	0.0825436	0.872927	0.0732009	0.765744	0.0845971	0.842044	0.147023	0.94829	0.0701369	0.71392	0.0108116	0.803999	0.690592	0.932322	0.61367	1.04996
ENSG00000184319	RPL23AP82	0.000916485	0.459231	0.866777	0.123295	0.747908	0.164701	0.846569	0.0135485	0.730472	0.0655714	0.732889	0.0612364	0.742296	0.270747	1.07054	0.00690081	0.601374	0.0442641	0.867298	0.225698	0.820552	0.106469	1.1834
ENSG00000251161	RP11-540O11.1	0.00929006	0.778783	0.94702	0.355293	0.828553	0.528358	0.908904	0.169874	0.795206	0.0200002	0.752954	0.15606	0.825191	0.542182	0.966338	0.00144103	0.655666	0.0213605	0.767817	0.0643516	0.870792	0.820957	1.01974
ENSG00000234119	AC079248.1	0.00434456	0.225854	0.622696	0.164581	0.571596	0.0938096	0.79561	0.0530135	0.73032	0.070807	0.654304	0.175808	0.808414	0.886016	1.01344	0.0121803	0.624757	0.0546188	0.783207	0.794536	0.954842	0.362168	1.19701
ENSG00000274770	MIR6128	0.000115744	0.173012	0.676299	0.071479	0.627955	0.33654	0.856149	0.0843481	0.794949	0.00844537	0.67214	0.322752	0.836923	0.80032	0.967455	0.0339303	0.596434	0.0385229	0.689457	0.338203	0.887365	0.720722	1.02576
ENSG00000253625	IGKV2-23	0.0082201	0.232462	0.699712	0.0677307	0.631476	0.57745	0.883683	0.22261	0.797506	0.0249855	0.820609	0.0910091	0.677269	0.490608	0.939436	0.130686	0.66983	0.547354	0.929118	0.286667	0.81626	0.285165	1.13223
ENSG00000199702	RNU6-170P	0.00250232	0.235972	0.776918	0.126825	0.700893	0.339572	0.91381	0.128132	0.82439	0.0636759	0.834586	0.0381059	0.814075	0.726416	0.984048	0.0125756	0.790224	0.305188	0.955217	0.509817	0.946845	0.189242	1.14454
ENSG00000130303	BST2	0.00422517	0.224667	0.823229	0.037169	0.775304	0.0740859	0.874603	0.0235016	0.823686	0.182281	0.854291	0.0966496	0.937073	0.211825	1.06164	0.00490748	0.828898	0.00503952	0.939089	0.724857	0.970276	0.332312	1.09926
ENSG00000101974	ATP11C	0.00674835	0.448756	0.860571	0.141291	0.699373	0.739719	1.04208	0.333597	0.846882	0.178574	0.741233	0.158799	0.857059	0.433965	0.929311	0.170203	0.787417	0.239468	0.853798	0.626922	1.06231	0.319181	1.15186
ENSG00000260822	GS1-358P8.4	0.00531417	0.105925	0.807761	0.122822	0.694766	0.587765	1.08724	0.764555	0.935148	0.0334556	0.684742	0.253461	0.722632	0.235144	0.882275	0.169302	0.707564	0.272714	0.863878	0.898814	1.03333	0.295504	1.26161
ENSG00000124486	USP9X	0.00812503	0.443827	0.901896	0.400688	0.882948	0.287466	0.930987	0.286739	0.911428	0.00657614	0.793371	0.398557	0.871054	0.394482	1.06417	0.0568428	0.735841	0.0010829	0.898984	0.498503	0.927488	0.0304842	1.13312
ENSG00000232399	USP17L13	0.00852604	0.432383	0.767107	0.300813	0.720798	0.348866	0.847411	0.181034	0.796254	0.0944706	0.695248	0.111853	0.769681	0.0992389	1.18638	0.0374455	0.550622	0.127178	0.848724	0.408011	0.791979	0.124681	1.22075
ENSG00000251759	RN7SKP298	0.00275606	0.451649	0.827406	0.239132	0.80991	0.875637	1.02652	0.985037	1.00482	0.159247	0.711663	0.288543	0.819491	0.116033	1.16751	0.0379376	0.622308	0.482884	0.886587	0.408942	0.874441	0.0137761	1.2458
ENSG00000128383	APOBEC3A	0.0015985	0.129499	0.849626	0.0956631	0.767355	0.682399	0.973037	0.299665	0.878816	0.185074	0.805189	0.0370314	0.853285	0.268467	1.08719	0.0245257	0.69126	0.0300612	0.880747	0.428023	0.858506	0.454413	1.09384
ENSG00000279818	CTC-774J1.1	1.21213e-05	0.0326315	0.768473	0.0186133	0.635442	0.484506	0.901355	0.134742	0.745321	0.0694931	0.601054	0.0167107	0.762548	0.750566	1.0339	0.0499596	0.565265	0.119187	0.766416	0.51137	0.940457	0.0325069	1.27512
ENSG00000083444	PLOD1	0.00554157	0.470334	0.879548	0.0609828	0.736318	0.698956	0.943678	0.192043	0.790005	0.151318	0.799498	0.165175	0.940152	0.307793	1.05624	0.0757887	0.720864	0.252534	0.809872	0.412124	0.901646	0.923168	1.01298
ENSG00000134028	ADAMDEC1	0.00151233	0.349997	0.82207	0.028684	0.654047	0.52572	0.9369	0.0339558	0.745407	0.102386	0.708546	0.93515	1.01209	0.0656575	1.34481	0.035899	0.702158	0.655625	0.93299	0.95994	0.990984	0.0969903	1.31677
ENSG00000200331	RNU6-183P	0.00463818	0.09728	0.845357	0.000489427	0.815581	0.108048	0.877193	0.00713033	0.846295	0.141764	0.833623	0.347197	0.920677	0.728489	0.958821	0.00262184	0.776487	0.0464306	0.808657	0.383793	0.931461	0.583579	0.970052
ENSG00000243680	RPL37P23	0.000281163	0.156737	0.757438	0.0748049	0.601207	0.0146319	0.672186	0.0382904	0.533539	0.043184	0.507613	0.53971	0.911407	0.834305	0.958755	0.00691176	0.509516	0.0018797	0.535986	0.970661	1.00375	0.724433	1.0559
ENSG00000176393	RNPEP	0.000125692	0.020096	0.822792	0.0235758	0.687167	0.171508	0.839363	0.0236917	0.701007	0.0390526	0.739438	0.222179	0.908946	0.951779	1.00735	0.00680808	0.667651	0.0295182	0.739933	0.24995	0.902918	0.953771	1.00067
ENSG00000256802	RP11-680F8.1	0.00197616	0.20543	0.830278	0.00725011	0.777169	0.0957355	0.818034	0.0117433	0.765708	0.0681519	0.771747	0.551015	0.987966	0.930624	0.988149	0.00453336	0.742485	0.118589	0.742622	0.619445	0.962083	0.46676	0.962261
ENSG00000261366	MANEA-AS1	0.00882696	0.17739	0.796198	0.00807545	0.702385	0.331048	0.851867	0.10594	0.751494	0.0851856	0.705719	0.337478	0.964687	0.544919	1.06076	0.0931868	0.681523	0.2905	0.749396	0.252136	0.965713	0.63005	1.06189
ENSG00000226724	RP11-795A2.3	0.000360793	0.198019	0.922764	0.108945	0.794453	0.361382	0.915882	0.114486	0.788528	0.0797903	0.667836	0.564313	0.955548	0.32984	1.05139	0.079367	0.714266	0.228338	0.785909	0.394176	1.06952	0.0225316	1.1768
ENSG00000253578	IGKV1-22	0.00432734	0.16547	0.824162	0.235123	0.805022	0.00267758	0.886791	0.0943738	0.866197	0.298663	0.872665	0.173711	0.842725	0.504403	1.09202	0.0203234	0.700343	0.259131	0.907519	0.0476634	0.802534	0.433934	1.03994
ENSG00000219702	RP5-991C6.2	0.00647377	0.147723	0.831661	0.119432	0.808638	0.0284154	0.873089	0.0370467	0.84892	0.185428	0.871074	0.16162	0.910228	0.190933	0.970702	0.0143203	0.766469	0.128253	0.817392	0.2081	0.879913	0.471568	0.938373
ENSG00000136930	PSMB7	0.00492128	0.229561	0.847587	0.11041	0.857773	0.0710389	0.871416	0.0370143	0.881888	0.121924	0.811633	0.181496	0.928388	0.670923	0.96175	0.015882	0.780336	0.0586834	0.808377	0.512918	0.961439	0.968033	0.995988
ENSG00000256100	AP000721.4	0.00251088	0.00225115	0.686659	0.123499	0.769006	0.163634	0.850392	0.776602	0.952374	0.022577	0.728382	0.85242	0.978357	0.753395	0.933033	0.0494283	0.749916	0.1677	0.715174	0.816522	1.02956	0.936825	0.981867
ENSG00000239926	PRDX3P4	0.00312336	0.0342122	0.819018	0.224446	0.872988	0.0457427	0.850235	0.235687	0.906262	0.216755	0.780678	0.095132	0.708202	0.0408197	0.717094	0.0572477	0.692603	0.0297354	0.701298	0.317647	0.887181	0.29599	0.898319
ENSG00000257579	RP11-128P10.1	0.000268586	0.28009	0.891413	0.305639	0.902542	0.198716	0.890652	0.251614	0.901771	0.0214265	0.784929	0.0724337	0.811727	0.121838	0.785255	0.0227144	0.751494	0.0166997	0.726986	0.403482	0.957404	0.0225624	0.926181
ENSG00000175931	UBE2O	4.9594e-05	0.00530761	0.722983	0.0079002	0.764294	0.176372	0.75562	0.203215	0.798797	0.0524898	0.690478	0.0185939	0.686723	0.0574274	0.689346	0.0315322	0.670837	0.0179417	0.673399	0.497472	0.971554	0.584599	0.975265
ENSG00000278007	Metazoa_SRP	0.00681866	0.0786499	0.840547	0.11768	0.814639	0.192142	0.930901	0.390474	0.902209	0.0387112	0.851631	0.220819	0.857198	0.188819	0.820457	0.0214393	0.835146	0.0100966	0.79935	0.755616	0.980643	0.0732855	0.938611
ENSG00000178773	CPNE7	0.00927109	0.0658041	0.794471	0.183453	0.797745	0.128401	0.7858	0.0444731	0.789038	0.00413603	0.772764	0.168855	0.743274	0.176123	0.742365	0.120616	0.724705	0.0975633	0.723819	0.638207	0.937809	0.565468	0.936662
ENSG00000206923	RNU6-432P	0.00452383	0.188187	0.795353	0.0475768	0.726482	0.440999	0.885563	0.0591366	0.808881	0.285648	0.888227	0.134154	0.674395	0.0112018	0.653685	0.140338	0.741747	0.102656	0.718968	0.0535166	0.835088	0.183375	0.809442
ENSG00000225336	HMGB3P1	0.00574676	0.380685	0.953871	0.115094	0.866637	0.708391	0.954908	0.091021	0.867579	0.364062	0.908316	0.0679942	0.797119	0.0219868	0.755725	0.070553	0.844011	0.077977	0.800182	0.176099	0.929204	0.0235573	0.880951
ENSG00000240309	RP11-91A15.1	0.00572579	0.0455235	0.831757	0.23761	0.803925	0.31805	0.917089	0.161881	0.886402	0.142141	0.812797	0.527192	0.959109	0.211538	0.798741	0.036833	0.831795	0.0296872	0.692715	0.830466	1.02337	0.0265191	0.852261
ENSG00000130475	FCHO1	0.00876044	0.050039	0.790005	0.103042	0.806195	0.448486	0.948684	0.749005	0.968126	0.0125382	0.833526	0.197592	0.894756	0.253608	0.763059	0.528598	0.94037	0.0575913	0.801959	0.259377	1.12818	0.549071	0.962128
ENSG00000244544	RN7SL446P	0.00567172	0.0814645	0.808097	0.0646413	0.760525	0.634172	0.937874	0.405676	0.882662	0.427752	0.93215	0.0607164	0.900293	0.940697	1.0073	0.0744847	0.782611	0.292701	0.875634	0.203828	0.839576	0.117788	0.939371
ENSG00000155011	DKK2	0.00845385	0.16113	0.756301	0.0634037	0.738294	0.274931	0.799775	0.0937138	0.780732	0.162794	0.770767	0.20275	0.690685	0.184619	0.7548	0.1138	0.673461	0.107015	0.735977	0.0469434	0.873755	0.253863	0.954864
ENSG00000121058	COIL	0.00797887	0.163005	0.801588	0.177957	0.638504	0.143486	0.785763	0.0952029	0.625898	0.124673	0.72618	0.0215293	0.634797	0.462739	0.850628	0.0240114	0.559419	0.291042	0.749621	0.158452	0.770357	0.859115	1.03228
ENSG00000113163	COL4A3BP	0.00661721	0.185375	0.848273	0.210987	0.779849	0.490599	0.930901	0.375856	0.855813	0.154599	0.850942	0.0664416	0.92334	0.325849	0.903377	0.149393	0.791777	0.073992	0.774659	0.259552	0.930471	0.0778074	0.910354
ENSG00000158864	NDUFS2	0.000218525	0.0126455	0.743463	0.0392582	0.729005	0.0899239	0.865137	0.336286	0.848312	0.0418027	0.756896	0.158762	0.949561	0.157529	0.920188	0.203576	0.797008	0.151437	0.772353	0.514539	1.053	0.749534	1.02042
ENSG00000186124	OR9M1P	0.000516087	0.0422856	0.721198	0.232597	0.783081	0.182182	0.905257	0.921182	0.982934	0.0231821	0.779417	0.280387	0.863798	0.386401	0.869586	0.0804619	0.704823	0.0126491	0.709545	0.351523	0.904296	0.00998924	0.910354
ENSG00000259442	RP11-752G15.8	0.00181971	0.332919	0.932171	0.261566	0.827119	0.189864	0.895232	0.206258	0.794343	0.0421338	0.724588	0.352591	0.942414	0.254843	0.847685	0.109451	0.731553	0.0621197	0.658018	0.87387	1.00961	0.158605	0.908127
ENSG00000280936	RP11-358D14.3	0.00372851	0.179899	0.789987	0.1301	0.778553	0.0830227	0.897489	0.213787	0.884499	0.0750082	0.820476	0.0338585	0.743446	0.546094	0.917258	0.0860174	0.697501	0.034402	0.860571	0.189096	0.850117	0.259428	1.04887
ENSG00000196260	SFTA2	0.00511932	0.151609	0.591247	0.027982	0.465128	0.443824	0.720332	0.112984	0.566678	0.191118	0.557058	0.0673486	0.646146	0.266546	0.697404	0.0950533	0.511214	0.233903	0.551768	0.670519	0.917703	0.961192	0.990503
ENSG00000155906	RMND1	0.00551593	0.0304333	0.762407	0.0520515	0.626462	0.757335	0.968551	0.339092	0.795849	0.181231	0.717541	0.132267	0.686326	0.335482	0.798907	0.103507	0.63282	0.162222	0.736624	0.531563	0.881928	0.823303	1.02659
ENSG00000114978	MOB1A	0.0028467	0.0351643	0.721998	0.062815	0.651661	0.819517	0.958998	0.521128	0.865573	0.159065	0.789157	0.171115	0.668865	0.259098	0.798468	0.197551	0.635627	0.225832	0.75879	0.245549	0.805452	0.592489	0.961521
ENSG00000186369	LINC00643	0.00318576	0.213943	0.757386	0.275974	0.651528	0.307547	0.811858	0.331351	0.698388	0.00624079	0.536581	0.0847876	0.60578	0.382649	0.790041	0.0559321	0.481787	0.156528	0.628332	0.503472	0.897883	0.427491	1.17099
ENSG00000142687	KIAA0319L	0.0069499	0.364821	0.931955	0.177143	0.790954	0.738888	0.961972	0.310617	0.816429	0.00602333	0.756599	0.314332	0.843251	0.334044	0.904651	0.127408	0.727121	0.14661	0.780065	0.744512	0.961039	0.755173	1.03102
ENSG00000143578	CREB3L4	0.0061376	0.336311	0.789859	0.149372	0.598767	0.351662	0.813812	0.173346	0.616925	0.0214976	0.532517	0.110391	0.585078	0.319302	0.862921	0.0329754	0.44582	0.198844	0.657532	0.473838	0.837194	0.547255	1.23476
ENSG00000224524	CYCSP42	0.00110692	0.0142705	0.510766	0.0326973	0.457021	0.251431	0.786963	0.0889287	0.704156	0.0558382	0.766788	0.0686239	0.520535	0.16431	0.508975	0.0587427	0.705377	0.0900734	0.689712	0.495086	0.919911	0.189911	0.899482
ENSG00000277794	Metazoa_SRP	0.00449713	0.0420058	0.325998	0.0703711	0.20173	0.592556	0.7728	0.248871	0.478216	0.00518677	0.440424	0.110642	0.345159	0.168027	0.324675	0.119038	0.510565	0.0206718	0.480264	0.646644	1.15926	0.576483	1.09046
ENSG00000103035	PSMD7	0.00407443	0.0389686	0.702693	0.153585	0.603768	0.637842	0.936597	0.498889	0.804743	0.0907596	0.804836	0.0361365	0.691611	0.0760314	0.627476	0.17977	0.76961	0.0517305	0.698242	0.673907	0.956233	0.0360741	0.867559
ENSG00000263762	MIR4286	0.00690262	0.0496607	0.716977	0.0662674	0.575811	0.36802	0.833931	0.159015	0.669737	0.110074	0.769913	0.122583	0.703196	0.255687	0.744667	0.0695175	0.707761	0.0270827	0.7495	0.405824	0.919274	0.701679	0.973487
ENSG00000264490	WI2-87327B8.1	0.000642225	0.0808384	0.533194	0.0523085	0.43154	0.0821852	0.742571	0.0876297	0.600999	0.0331678	0.677175	0.0502999	0.582784	0.215999	0.617338	0.121695	0.59036	0.010326	0.625364	0.406532	0.871798	0.422361	0.923489
ENSG00000143314	MRPL24	0.0033709	0.0452447	0.694558	0.0231357	0.615231	0.0387529	0.7769	0.100438	0.688168	0.0950907	0.750436	0.114145	0.718271	0.221311	0.662488	0.109564	0.663254	0.0117717	0.611744	0.429276	0.883825	0.044025	0.815185
ENSG00000184441	AP001062.7	0.0037176	0.043453	0.279154	0.0610918	0.196645	0.195188	0.47556	0.0589886	0.335	0.021414	0.426042	0.0593221	0.316637	0.121435	0.31923	0.137158	0.314668	0.0973428	0.317244	0.633081	0.738584	0.55836	0.744632
ENSG00000232447	MTND5P3	0.00306067	0.00840209	0.592875	0.0622946	0.533811	0.375143	0.765018	0.0600117	0.688805	0.107013	0.655924	0.281272	0.721898	0.127026	0.642737	0.130359	0.672513	0.0686194	0.598767	0.290502	1.02529	0.173728	0.912861
ENSG00000198700	IPO9	0.0037092	0.10871	0.726013	0.0146093	0.679918	0.557703	0.893393	0.170802	0.836672	0.0148915	0.726583	0.171533	0.74348	0.308136	0.750106	0.0361759	0.729443	0.058656	0.735944	0.90541	1.00394	0.83014	1.01288
ENSG00000237077	AC105399.2	0.000547336	0.00624848	0.466161	0.0265601	0.317183	0.443025	0.830566	0.221187	0.565131	0.0439546	0.516577	0.0517893	0.545827	0.421309	0.644353	0.0877359	0.479995	0.0244456	0.566638	0.504377	0.929183	0.728626	1.09691
ENSG00000204365	C10orf126	0.00269962	0.0609269	0.602013	0.00348135	0.600929	0.0911039	0.686517	0.0115886	0.685281	0.012672	0.605417	0.290526	0.745889	0.373889	0.735994	0.0403602	0.6397	0.0621307	0.631214	0.571412	1.05663	0.589537	1.04261
ENSG00000258644	SYNJ2BP-COX16	0.00809756	0.0178479	0.775107	0.044012	0.788	0.029589	0.939783	0.573973	0.955415	0.43287	0.969626	0.0683577	0.841382	0.220114	0.799295	0.288531	0.890343	0.073444	0.845807	0.527716	0.918234	0.0180522	0.872302
ENSG00000047230	CTPS2	0.00611854	0.0161981	0.653639	0.02645	0.689999	0.27578	0.747753	0.22386	0.789348	0.185735	0.870893	0.211092	0.78252	0.147952	0.775017	0.0815164	0.720881	0.0712422	0.713969	0.15234	0.82775	0.0467014	0.819813
ENSG00000152503	TRIM36	0.000875335	0.0376228	0.746131	0.0203368	0.608052	0.11093	0.836015	0.0472819	0.681302	0.0555423	0.73523	0.163554	0.723568	0.0663607	0.669799	0.0235057	0.677425	0.151451	0.627085	0.0586266	0.921379	0.462437	0.852911
ENSG00000182921	CCDC75P1	0.000215513	0.0788755	0.782574	0.0317355	0.67719	0.71344	0.95299	0.233149	0.824657	0.0860558	0.839848	0.108682	0.707908	0.0698396	0.623848	0.147481	0.756074	0.0930948	0.666295	0.326342	0.900251	0.133406	0.793352
ENSG00000231587	SNORD62B	0.00707727	0.102763	0.84653	0.00103031	0.768509	0.247135	0.876829	0.0251489	0.796015	0.00346209	0.909703	0.17902	0.835377	0.226457	0.794251	0.0859749	0.822545	0.00963099	0.78205	0.250794	0.904191	0.0157838	0.859677
ENSG00000226812	RP5-881L22.5	0.00985716	0.0370813	0.799221	0.00841755	0.794067	0.0204123	0.860949	0.077993	0.855397	0.354733	0.91088	0.363019	0.9071	0.461237	0.892753	0.096443	0.847332	0.0389186	0.833931	0.0863769	0.930235	0.308251	0.915522
ENSG00000232394	AC090696.2	0.00186177	0.00944503	0.726785	0.00308597	0.67813	0.274879	0.847528	0.260601	0.79079	0.296457	0.947195	0.030214	0.664926	0.112674	0.71007	0.155083	0.761017	0.112139	0.812684	0.134875	0.803443	0.128423	0.85799
ENSG00000117411	B4GALT2	0.000293783	0.125648	0.806642	0.0302741	0.736624	0.0817025	0.883723	0.03818	0.807015	0.387591	0.92959	0.00250366	0.737645	0.0299814	0.762777	0.0213937	0.827788	0.0334921	0.85599	0.329353	0.890487	0.240445	0.920826
ENSG00000234282	RP4-673D20.4	0.00654115	0.31781	0.653418	0.160751	0.659551	0.275819	0.686776	0.199884	0.693222	0.261143	0.837617	0.0453463	0.534155	0.0774878	0.474795	0.0968582	0.566788	0.0341865	0.503801	0.0438697	0.676666	0.00193128	0.601469
ENSG00000112499	SLC22A2	0.00148786	0.0292724	0.643971	0.0328919	0.719218	0.0881509	0.751459	0.140098	0.839266	0.21775	0.871799	0.104509	0.760173	0.0746941	0.859121	0.117071	0.698856	0.00242963	0.789822	0.269888	0.801625	0.37568	0.905969
ENSG00000268794	VN1R90P	0.00328106	0.138149	0.666218	0.0976678	0.675066	0.186824	0.787727	0.0494554	0.798188	0.0375227	0.865257	0.053163	0.718636	0.302673	0.844342	0.0402741	0.68793	0.0257664	0.808265	0.0517795	0.795059	0.0118365	0.934133
ENSG00000249215	AC138517.4	0.00103516	0.0142471	0.553555	0.0293951	0.435386	0.778454	0.918828	0.291792	0.722682	0.124384	0.778751	0.0940532	0.553799	0.164771	0.641076	0.0783273	0.601693	0.0949685	0.696518	0.0612612	0.772639	0.105236	0.894405
ENSG00000138382	METTL5	0.000225851	0.00567608	0.481053	0.0137763	0.39998	0.420655	0.799923	0.184853	0.665111	0.292807	0.762795	0.109109	0.597578	0.313038	0.728971	0.0636336	0.569368	0.0633172	0.694558	0.0958399	0.746424	0.523973	0.910544
ENSG00000261409	RP6-24A23.7	0.000584944	0.0205319	0.663009	0.00168719	0.578799	0.517601	0.897593	0.308349	0.783588	0.0668198	0.845748	0.0078468	0.583525	0.118648	0.672839	0.127903	0.641387	0.00204235	0.739557	0.175855	0.758366	0.151744	0.874441
ENSG00000265971	RP11-269G24.6	0.00545737	0.088104	0.721348	0.035695	0.676784	0.586655	0.950703	0.543074	0.89197	0.105833	0.843348	0.106065	0.82004	0.354315	0.868441	0.0494636	0.826183	0.112128	0.874946	0.612372	0.979647	0.743191	1.03747
ENSG00000270294	RP11-566F5.1	0.00320407	0.0168868	0.679118	0.000156972	0.580084	0.303439	0.899711	0.164356	0.768509	0.411664	0.945992	0.151447	0.837736	0.466567	0.906304	0.148243	0.832237	0.0443114	0.900356	0.438877	0.879751	0.584933	0.951758
ENSG00000196517	SLC6A9	0.00619293	0.142265	0.587884	0.0390388	0.493232	0.943055	1.03941	0.727075	0.872058	0.0823767	0.789129	0.0370369	0.419788	0.041037	0.516249	0.0189478	0.546019	0.0923207	0.671486	0.0406459	0.691925	0.107512	0.85092
ENSG00000254081	LINC01299	0.00098116	0.0330873	0.653232	0.013555	0.593752	0.307762	0.846569	0.273229	0.769486	0.818339	0.988034	0.0285812	0.67315	0.212228	0.820495	0.110879	0.646326	0.0528646	0.787799	0.0933037	0.654153	0.0139614	0.79734
ENSG00000203877	RIPPLY2	0.00275164	0.000260336	0.714844	0.0459924	0.554477	0.508601	0.871094	0.245789	0.675674	0.0874298	0.911912	0.0136398	0.538618	0.237633	0.730185	0.043169	0.494314	0.164322	0.670124	0.0761974	0.542063	0.250191	0.734856
ENSG00000230497	EEF1B2P8	0.00109672	0.0700669	0.512503	0.0407347	0.521847	0.165166	0.734992	0.141063	0.748392	0.0478685	0.762671	0.0716491	0.707859	0.371954	0.746769	0.124039	0.625046	0.0631637	0.659403	0.282392	0.819548	0.435431	0.864597
ENSG00000254892	RP11-334E6.4	0.00441249	0.0935868	0.735314	0.0394216	0.688121	0.06655	0.85439	0.00356028	0.799554	0.00687407	0.803944	0.0505054	0.803981	0.410802	0.862403	0.0538861	0.734584	0.244563	0.787963	0.366734	0.913726	0.890494	0.980122
ENSG00000126016	AMOT	0.00016283	0.14016	0.625248	0.013292	0.531939	0.207056	0.813248	0.0426317	0.691883	0.0708373	0.6483	0.0474975	0.628913	0.0883216	0.717922	0.0239311	0.580392	0.0107199	0.662534	0.618527	0.895252	0.840878	1.02196
ENSG00000211952	IGHV4-28	0.00342119	0.0557502	0.80558	0.110383	0.777654	0.127957	0.933033	0.386605	0.900688	0.104373	0.811596	0.158342	0.832102	0.155215	0.879344	0.135872	0.790498	0.0419159	0.835377	0.854582	0.974004	0.549232	1.0293
ENSG00000229980	TOB1-AS1	0.00741846	0.0878518	0.682247	0.103759	0.677003	0.0521995	0.850392	0.195261	0.843855	0.0723907	0.832429	0.151768	0.900938	0.347719	0.913325	0.00570949	0.8246	0.183777	0.835937	0.896907	0.990595	0.959135	1.00421
ENSG00000273196	RP11-717A5.2	0.00203038	0.0775049	0.788601	0.0186754	0.729308	0.0134626	0.877092	0.0351483	0.811146	0.160857	0.906534	0.135389	0.927959	0.200439	0.850058	0.0410976	0.87531	0.0724351	0.801829	0.676091	0.965557	0.0250344	0.8845
ENSG00000213343	RPL21P18	0.0016989	0.162806	0.811765	0.145775	0.81934	0.0176701	0.891537	0.00377856	0.899856	0.570317	0.970208	0.191473	0.875371	0.0933233	0.847137	0.0173742	0.845768	0.0452776	0.818488	0.0615529	0.871738	0.00912166	0.843621
ENSG00000279454	RP11-178H8.1	0.00752239	0.289036	0.859657	0.0834776	0.80296	0.360772	0.934694	0.185556	0.873048	0.359488	0.937376	0.275539	0.871799	0.208819	0.871919	0.0515841	0.806884	0.0280314	0.806996	0.103144	0.86079	0.0487605	0.860909
ENSG00000168005	C11orf84	0.00165452	0.141209	0.785455	0.0220836	0.741439	0.0396565	0.814263	0.0532412	0.768633	0.0777935	0.719417	0.258105	0.767444	0.321992	0.801125	0.0178714	0.64241	0.0448744	0.670604	0.368121	0.89296	0.510859	0.93215
ENSG00000236772	RP5-1184F4.5	0.00348049	0.0174701	0.479488	0.0542804	0.559483	0.00365091	0.59459	0.0266059	0.693788	0.534072	0.87043	0.0219017	0.521016	0.282306	0.61808	0.0305316	0.526607	0.100482	0.624713	0.225637	0.604997	0.188532	0.717707
ENSG00000273888	FRMD6-AS1	0.0030385	0.0828615	0.704872	0.119213	0.672497	0.0539608	0.707139	0.0648327	0.67466	0.133032	0.752015	0.018516	0.737373	0.208927	0.854094	0.0326473	0.646161	0.0222439	0.748444	0.463962	0.85924	0.954669	0.995252
ENSG00000221324	AL590787.1	0.00467487	0.0951309	0.547792	0.193837	0.470892	0.0931683	0.647686	0.110103	0.556762	0.347953	0.638105	0.0364042	0.407329	0.408523	0.791668	0.0134329	0.329017	0.023297	0.639463	0.154909	0.515615	0.994988	1.00213
ENSG00000102181	CD99L2	0.00356591	0.136752	0.806847	0.124015	0.797469	0.253637	0.939132	0.456909	0.928217	0.102856	0.778571	0.101014	0.709726	0.0243143	0.722682	0.0681182	0.736777	0.11953	0.750228	0.3169	0.94632	0.857434	0.963596
ENSG00000181781	ODF3L2	0.00115574	0.344151	0.942741	0.25339	0.945053	0.699296	1.02172	0.592465	1.02423	0.0841378	0.917831	0.114024	0.819302	0.0275808	0.853857	0.00674044	0.866317	0.113333	0.902855	0.184268	0.943874	0.617057	0.983684
ENSG00000141298	SSH2	0.00176421	0.174959	0.861964	0.0428563	0.785146	0.894413	0.990549	0.293914	0.902271	0.00438007	0.774552	0.0562432	0.780119	0.0176506	0.838704	0.0938826	0.833392	0.382936	0.895977	0.440732	1.07597	0.335076	1.15677
ENSG00000227108	IGHD1-14	0.00230994	0.204974	0.890096	0.208642	0.900688	0.147992	0.898838	0.228347	0.909534	0.113694	0.750037	0.126504	0.808657	0.237682	0.877153	0.107866	0.70647	0.0610061	0.76631	0.544465	0.941914	0.655494	1.0217
ENSG00000257766	RP11-341G23.3	0.000306884	0.882459	0.988765	0.891743	0.986301	0.7895	0.9705	0.859601	0.968081	0.0954512	0.618909	0.00971075	0.678271	0.211189	0.852733	0.073693	0.505681	0.0928595	0.635751	0.455595	0.817052	0.815291	1.02721
ENSG00000231801	ANP32BP2	0.00558405	0.895552	0.976302	0.386765	0.861447	0.986382	0.998592	0.157508	0.881114	0.0359832	0.644685	0.038145	0.646953	0.0254521	0.707172	0.0230455	0.649559	0.0268047	0.710021	0.920552	1.00756	0.566465	1.10135
ENSG00000257994	RP11-626I20.2	0.00675911	0.381188	0.88911	0.325888	0.848449	0.932553	0.986962	0.740761	0.941827	0.129611	0.706715	0.127445	0.801311	0.176153	0.958932	0.0869897	0.742468	0.553288	0.888514	0.394869	1.05059	0.160402	1.25725
ENSG00000142892	PIGK	0.000330499	0.128192	0.790096	0.114988	0.800478	0.558501	0.968663	0.780197	0.981391	0.0877082	0.701347	0.0693255	0.825038	0.0147647	0.867519	0.108294	0.804018	0.196278	0.845416	0.0581023	1.14639	0.107349	1.20542
ENSG00000279709	CH507-254M2.4	0.00300575	0.60552	0.95022	0.498289	0.942719	0.878921	0.986164	0.821631	0.97838	0.0879241	0.621848	0.0732741	0.8312	0.181443	0.882153	0.19074	0.727003	0.20625	0.771569	0.249114	1.1691	0.258876	1.24077
ENSG00000213079	SCAF8	0.000643687	0.297373	0.858427	0.0471473	0.678569	0.102998	1.19149	0.490961	0.941848	0.076734	0.861586	0.126864	0.689505	0.713046	0.912313	0.0135645	0.677065	0.139323	0.895853	0.0328258	0.785836	0.701901	1.03977
ENSG00000277209	RPPH1	0.00623353	0.121103	0.604508	0.121465	0.474189	0.76305	0.965758	0.240549	0.757561	0.093996	0.654032	0.182428	0.539514	0.410436	0.801348	0.0184521	0.56875	0.115843	0.844772	0.355625	0.869606	0.099427	1.29164
ENSG00000254456	RP11-405K6.1	0.00709227	0.601615	0.936099	0.215113	0.841966	0.865185	1.02271	0.47886	0.919869	0.0387243	0.783316	0.134753	0.645982	0.255818	0.756529	0.0804151	0.700812	0.101006	0.820742	0.218939	0.894674	0.290381	1.04778
ENSG00000248954	RP11-304F15.4	0.000224022	0.0958666	0.748704	0.108535	0.725644	0.268101	0.943809	0.203871	0.91474	0.0236941	0.807574	0.0472051	0.73005	0.523201	0.927316	0.0173236	0.714431	0.126072	0.907477	0.13968	0.884663	0.198394	1.12371
ENSG00000157353	FUK	0.00116557	0.137304	0.779327	0.0913975	0.694606	0.00624696	0.8489	0.00307571	0.756616	0.0818878	0.766168	0.0792019	0.806549	0.459664	0.891929	0.00789564	0.692587	0.0195156	0.765903	0.301832	0.903962	0.997575	0.999654
ENSG00000227225	MTND1P14	0.00057087	0.122743	0.732821	0.022773	0.676721	0.263171	0.835976	0.189951	0.771979	0.0136974	0.600943	0.0875815	0.599404	0.715409	0.956763	0.000428165	0.526012	0.121659	0.839615	0.109808	0.87531	0.116598	1.39716
ENSG00000183891	TTC32	0.000669121	0.116675	0.820419	0.170946	0.85696	0.128511	0.953387	0.784039	0.99585	0.131805	0.804799	0.0142636	0.766115	0.0934662	0.70159	0.0411021	0.789111	0.0178079	0.722649	0.897766	0.980507	0.155075	0.897925
ENSG00000166887	VPS39	0.00243937	0.723085	0.939067	0.585209	0.91246	0.465256	1.04923	0.800244	1.0195	0.00131765	0.724555	0.100778	0.802663	0.136387	0.768047	0.0945397	0.775321	0.0664737	0.741885	0.484612	1.07007	0.774959	1.02392
ENSG00000168124	OR1F1	0.000299345	0.0460387	0.843231	0.134556	0.814696	0.821639	0.982139	0.101854	0.948903	0.00265655	0.82817	0.138327	0.758034	0.122209	0.818848	0.0266407	0.745011	0.0307248	0.80478	0.199451	0.899586	0.615954	0.971757
ENSG00000116991	SIPA1L2	0.000155902	0.0293774	0.741799	0.0312226	0.69676	0.326807	0.841596	0.205266	0.790498	0.0744415	0.667035	0.0660653	0.797672	0.34811	0.889438	0.104245	0.627201	0.121346	0.699357	0.474869	0.940283	0.161739	1.04846
ENSG00000213081	AC012362.3	0.00114732	0.138386	0.91658	0.155366	0.85047	0.384627	1.05093	0.789389	0.97513	0.212666	0.906053	0.005854	0.851257	0.0620666	0.825115	0.0769653	0.833931	0.0670105	0.808321	0.511709	0.9204	0.272899	0.892135
ENSG00000245648	RP11-277P12.20	0.00200923	0.003973	0.72561	0.0257143	0.645997	0.865135	1.02558	0.470695	0.913051	0.218218	0.78769	0.0258831	0.62248	0.400566	0.80862	0.0554604	0.582367	0.0886921	0.756511	0.333445	0.739335	0.559349	0.960417
ENSG00000203772	SPRN	0.00719007	0.154494	0.867078	0.113986	0.929354	0.919584	1.00336	0.577864	1.07542	0.26953	0.867719	0.0525764	0.710365	0.617481	0.89861	0.0405088	0.721048	0.323514	0.912123	0.197478	0.830969	0.787425	1.05117
ENSG00000215102	TERF1P4	0.00351458	0.305983	0.868092	0.0709787	0.603207	0.180847	0.776856	0.0529463	0.539811	0.0395777	0.4459	0.624086	0.953902	0.464107	1.2953	0.11308	0.562954	0.284071	0.764435	0.0593272	1.26251	0.108168	1.71436
ENSG00000224498	MAPKAPK5P1	0.0089306	0.233716	0.866137	0.238213	0.715439	0.0429222	0.813436	0.142371	0.671907	0.04502	0.480009	0.86791	0.991281	0.602434	1.03788	0.0942828	0.728954	0.259156	0.763218	0.0202476	1.51863	0.0173132	1.59001
ENSG00000274998	SNORA17	0.000644478	0.0885189	0.839635	0.0735462	0.637383	0.413486	0.964375	0.0908002	0.732077	0.00238197	0.729224	0.593532	0.954378	0.181155	1.13795	0.175681	0.806642	0.43834	0.961794	0.374975	1.10617	0.00816202	1.31893
ENSG00000235272	FAM103A2P	0.00928753	0.141388	0.671426	0.0344635	0.447647	0.90701	1.01873	0.385951	0.679196	0.124779	0.699146	0.036375	0.615316	0.231981	0.708235	0.387181	0.711318	0.21076	0.818734	0.931413	1.01741	0.26724	1.17105
ENSG00000279068	CH17-140K24.5	0.000957034	0.11448	0.587665	0.0438373	0.372755	0.279145	0.673804	0.0144761	0.427392	0.0544414	0.449866	0.0466646	0.657563	0.962564	1.01134	0.000592913	0.450969	0.339857	0.693596	0.991738	1.00245	0.243859	1.54178
ENSG00000230777	RP11-318C24.1	0.00889624	0.249442	0.881053	0.0345566	0.714068	0.532211	0.907058	0.0459163	0.735145	0.112093	0.733279	0.125903	0.846765	0.731816	1.06826	0.110723	0.744202	0.792653	0.938872	0.601348	1.0149	0.126966	1.28038
ENSG00000134253	TRIM45	0.0085873	0.152814	0.736879	0.00187294	0.530454	0.24614	0.884929	0.0763902	0.63703	0.197571	0.683936	0.132338	0.78709	0.612698	0.876424	0.157844	0.640439	0.273936	0.713128	0.676538	0.936402	0.749208	1.04268
ENSG00000171124	FUT3	0.000205343	0.416174	0.906157	0.0620088	0.656045	0.363361	0.885952	0.0650251	0.641416	0.211101	0.81511	0.0494655	0.851316	0.0780415	0.891908	0.0509384	0.713837	0.126634	0.747874	0.0675372	0.875755	0.134653	0.917513
ENSG00000248605	CTD-2306M5.1	0.00127275	0.348205	0.91938	0.714057	1.03347	0.24613	0.935969	0.685492	1.05212	0.877701	0.987715	0.0700442	0.742022	0.00646798	0.623473	0.493032	0.893764	0.0481408	0.750973	0.334948	0.904881	0.0157861	0.760314
ENSG00000228590	AC007381.3	0.00829993	0.045708	0.74905	0.134524	0.83729	0.0812531	0.858665	0.550688	0.959818	0.957618	1.00577	0.171103	0.6685	0.0109996	0.58362	0.332527	0.808881	0.0297293	0.706176	0.433515	0.804241	0.0582117	0.702125
ENSG00000089820	ARHGAP4	0.00848352	0.716283	1.03641	0.301416	0.7884	0.171763	1.2981	0.96965	0.987464	0.442143	1.17824	0.0555534	0.50657	0.0143081	0.376312	0.529988	0.875755	0.0242409	0.650566	0.179129	0.743274	0.0737908	0.55215
ENSG00000123684	LPGAT1	0.00464637	0.274629	1.0538	0.282525	1.07838	0.229175	1.11262	0.385436	1.13858	0.684216	0.954356	0.0196478	0.697581	0.00215523	0.722482	0.440571	0.858268	0.439845	0.888904	0.269993	0.899316	0.185139	0.931418
ENSG00000217130	RP3-375P9.2	0.00295597	0.305344	0.939045	0.307991	0.925411	0.254959	0.925518	0.23042	0.912081	0.39229	0.872161	0.204234	0.891249	0.0113653	0.689457	0.278666	0.853936	0.00512136	0.660593	0.647926	0.979104	0.154465	0.757421
ENSG00000253021	RNU6-902P	0.000911007	0.815323	0.954842	0.398793	0.861845	0.324687	0.918382	0.0271897	0.828936	0.194823	0.869586	0.101385	0.765868	0.00588336	0.636236	0.0628416	0.746027	0.00283451	0.619754	0.0489804	0.857911	0.0191847	0.7127
ENSG00000248138	RP11-446J8.1	0.00894483	0.730546	1.04206	0.958734	0.995735	0.712578	1.03491	0.854946	0.988902	0.863605	0.979579	0.536424	0.928174	0.0263442	0.721098	0.374775	0.888494	0.0698762	0.69027	0.278626	0.907016	0.000657042	0.70466
ENSG00000197253	TPSB2	0.0087598	0.147508	1.2379	0.984917	1.0019	0.141868	1.24237	0.941563	1.00551	0.239564	1.14332	0.0850718	0.778697	0.0228518	0.755795	0.290062	0.841557	0.0623398	0.816807	0.0719077	0.736062	0.00982575	0.714415
ENSG00000076356	PLXNA2	0.00629671	0.104941	0.567818	0.0398209	0.602988	0.191104	0.722799	0.141643	0.767568	0.120282	0.81184	0.0536141	0.601624	0.133875	0.546452	0.00823233	0.578277	0.142882	0.525247	0.0224969	0.712305	0.340739	0.646983
ENSG00000124256	ZBP1	0.00588544	0.312918	0.751668	0.371591	0.865057	0.817587	0.979647	0.159373	1.12743	0.702497	0.960107	0.110392	0.717077	0.0797709	0.634474	0.0368707	0.86087	0.0558229	0.761703	0.379975	0.89664	0.138848	0.793352
ENSG00000274915	HAR1A	0.00167724	0.0261111	0.709529	0.407751	0.875331	0.38698	0.892753	0.468745	1.10137	0.0543854	1.13419	0.0190475	0.70709	0.0178668	0.669038	0.0241259	0.834008	0.209694	0.789126	0.0337979	0.735331	0.142375	0.695759
ENSG00000213071	LPAL2	0.00481833	0.11273	0.814547	0.049594	0.679606	0.59253	0.851023	0.107353	0.710039	0.849245	0.964776	0.117345	0.734851	0.0411828	0.454202	0.451958	0.827859	0.0100895	0.511689	0.286784	0.858084	0.105275	0.53037
ENSG00000203734	ECT2L	0.00903717	0.781511	1.01887	0.686479	0.946735	0.127775	0.989017	0.314829	0.918998	0.335324	1.03195	0.065204	0.740138	0.136635	0.638518	0.0904975	0.815016	0.117328	0.703115	0.0689122	0.789786	0.0834106	0.681349
ENSG00000157869	RAB28	0.000631921	0.682898	0.909681	0.121804	0.579106	0.219151	1.09761	0.162656	0.698743	0.638123	0.877984	0.131695	0.670496	0.00304321	0.332882	0.588096	0.948356	0.0048514	0.470832	0.804213	1.08015	0.126428	0.536265
ENSG00000260151	RP11-748L13.6	0.00493921	0.25263	0.808564	0.400534	0.823896	0.115538	0.847567	0.386566	0.863639	0.447194	0.887488	0.524958	0.816618	0.0983465	0.484141	0.112181	0.805803	0.00114344	0.47773	0.478683	0.90796	0.0290974	0.538294
ENSG00000169446	MMGT1	0.00604842	0.350254	0.947764	0.0701967	0.813492	0.345813	0.913409	0.108618	0.784004	0.306521	0.825668	0.0739533	0.834586	0.0481015	0.831564	0.148208	0.786144	0.121969	0.783298	0.336761	0.952132	0.465965	0.948684
ENSG00000253532	CTD-2340D6.1	0.00859032	0.474575	1.10642	0.408438	0.896495	0.394198	1.07781	0.20671	0.873311	0.0628287	0.773711	0.17533	0.787654	0.109337	0.694895	0.268671	0.86788	0.0744541	0.765673	0.176406	1.12171	0.782013	0.989611
ENSG00000213023	SYT3	0.00370102	0.108173	0.876282	0.117742	0.777995	0.436297	1.08005	0.567688	0.95891	0.674405	0.966316	0.0462789	0.824105	0.0345777	1.0694	0.476523	0.90198	0.186954	1.17045	0.383967	0.933421	0.074633	1.21125
ENSG00000213973	ZNF99	0.00919529	0.117774	0.921187	0.246098	0.851375	0.032202	1.25996	0.113697	1.16448	0.00492206	1.21009	0.155748	0.972161	0.361835	1.16956	0.0458428	1.17125	0.0787907	1.40908	0.343339	0.967902	0.265029	1.16444
ENSG00000259047	RP11-16O13.1	0.00943436	0.112259	0.747511	0.327581	0.880666	0.708869	1.03075	0.0897363	1.21436	0.584302	1.08415	0.0363996	0.690366	0.580497	1.11437	0.0842432	0.814131	0.233954	1.31415	0.145449	0.750939	0.397052	1.21215
ENSG00000188626	GOLGA8M	0.00272994	0.759387	1.01767	0.158033	0.916347	0.133011	1.16382	0.302373	1.04795	0.0240077	1.33444	0.00712816	0.758033	0.56635	0.927381	0.108447	1.00264	0.264274	1.22663	0.0242861	0.751355	0.486768	0.91921
ENSG00000276242	AC117507.1	0.00845754	0.0946278	0.562878	0.951007	0.98362	0.517728	0.889675	0.110665	1.55469	0.0939685	1.28921	0.0632346	1.10045	0.501108	0.922047	0.00892893	1.27493	0.623184	1.06824	0.925225	0.98893	0.332318	0.828605
ENSG00000243725	TTC4	0.00299227	0.0784589	0.459807	0.126569	0.669753	0.0524991	0.606957	0.0390124	0.884091	0.890091	1.01699	0.383268	1.12909	0.340689	0.91834	0.222878	1.19394	0.857591	0.971083	0.00495338	1.174	0.814443	0.954864
ENSG00000180011	ZADH2	0.00643982	0.00825805	0.506359	0.828725	0.978809	0.00800049	0.547552	0.476352	1.05844	0.762294	0.956453	0.055694	0.742656	0.929079	1.03164	0.173745	0.661616	0.443562	0.919062	0.0628687	0.691739	0.8112	0.960906
ENSG00000261275	RP11-760D2.11	0.0033706	0.504695	1.04824	0.765892	0.950769	0.0446322	1.34941	0.321859	1.22394	0.717898	1.03526	0.0114998	0.822298	0.0176088	0.785945	0.355939	1.11242	0.515683	1.06324	0.263879	1.07453	0.651868	1.02702
ENSG00000086300	SNX10	0.00484148	0.6616	1.02323	0.175609	1.10068	0.0212178	1.16253	0.0142101	1.25052	0.372241	0.956034	0.222298	0.81726	0.29854	0.887693	0.507937	0.928109	0.821546	1.0081	0.827253	0.970792	0.362874	1.05446
ENSG00000222588	SNORA19	0.00751616	0.620309	0.917595	0.164071	0.785085	0.409607	1.10717	0.513549	0.947283	0.09575	0.514532	0.508863	0.86789	0.773823	0.990409	0.777344	0.917235	0.555038	1.04672	0.0253201	1.78266	0.0550747	2.03432
ENSG00000054282	SDCCAG8	0.000862296	0.302357	0.889356	0.113117	0.893455	0.279272	1.22598	0.0722574	1.23163	0.104902	0.807071	0.130106	0.803665	0.909646	1.01071	0.567848	1.02503	0.125105	1.2891	0.164929	1.27006	0.0226382	1.59726
ENSG00000262766	RP11-196G11.4	0.00199653	0.503315	0.892869	0.2411	1.70867	0.895023	0.974869	0.22779	1.86559	0.0756836	0.643753	0.0479266	1.73206	0.0407919	1.96802	0.613166	1.21252	0.43837	1.3777	0.0849918	1.88351	0.0660592	2.1401
ENSG00000254654	AC068858.1	0.00370519	0.0862005	0.840838	0.438927	1.05112	0.96725	0.997047	0.0201	1.2464	0.296013	0.903607	0.903795	1.00914	0.526751	1.05083	0.650258	1.03037	0.230291	1.07294	0.356181	1.14029	0.247324	1.1874
ENSG00000281140	AL513548.1	0.00026484	0.742409	1.00987	0.183933	1.07448	0.593659	1.04928	0.155498	1.11641	0.0276437	0.944485	0.0751757	0.948969	0.686502	0.976212	0.0273263	0.844635	0.234122	0.868883	0.0506296	0.894281	0.389303	0.919954
ENSG00000171603	CLSTN1	0.000447354	0.359471	1.0641	0.926365	0.997554	0.202811	1.08593	0.595306	1.01802	0.0605338	0.858585	0.346429	0.917089	0.804186	1.03345	0.0347241	0.774426	0.127076	0.872685	0.0102252	0.90198	0.84582	1.01642
ENSG00000164168	TMEM184C	0.000540262	0.532116	1.06044	0.401029	1.08378	0.555234	1.05844	0.488142	1.08172	0.0701762	0.822602	0.105334	0.90125	0.2442	0.82441	0.0801893	0.784113	0.144681	0.717259	0.128043	0.95321	0.284681	0.87194
ENSG00000023839	ABCC2	0.000788212	0.853496	1.00482	0.971071	0.997462	0.0275011	1.07753	0.246252	1.06965	0.0104387	0.88254	0.60522	0.964464	0.345616	0.902834	0.207764	0.928452	0.0775463	0.869124	0.212709	1.05202	0.740053	0.984798
ENSG00000114942	EEF1B2	0.00526287	0.138444	1.09814	0.754833	1.08621	0.577694	0.965178	0.812481	0.954687	0.0516035	0.711137	0.377478	1.13006	0.374928	0.754103	0.0503887	0.763553	0.0255292	0.509528	0.52598	1.07371	0.217408	0.716497
ENSG00000167601	AXL	0.00879958	0.446219	1.05412	0.693879	1.06802	0.491273	0.941565	0.594414	0.953982	0.0690746	0.779615	0.867461	1.02028	0.341642	0.857435	0.0672628	0.794343	0.0716652	0.667559	0.254189	1.01889	0.0824938	0.856267
ENSG00000253120	IGLV2-34	0.00688742	0.531353	0.90861	0.164276	0.890405	0.544455	0.947699	0.0047434	0.92871	0.080032	0.74072	0.143331	0.816467	0.491692	0.894095	0.0270019	0.710595	0.190359	0.778157	0.763338	0.959331	0.746043	1.05054
ENSG00000225303	RP11-512N4.2	0.00197581	0.890236	0.976257	0.328892	0.880076	0.201116	0.877558	0.0134008	0.791101	0.0398938	0.61644	0.244437	0.805003	0.693706	0.908337	0.020215	0.557303	0.0951817	0.628841	0.231076	0.904066	0.891765	1.02012
ENSG00000167459	LINC00905	0.00344908	0.445116	0.892197	0.687251	0.92189	0.0380532	0.840897	0.0532011	0.868883	0.0732492	0.724287	0.0327409	0.824848	0.301158	0.852674	0.00376067	0.652809	0.048594	0.674832	0.433534	0.901313	0.305059	0.931719
ENSG00000241411	RP11-192C21.1	0.00693344	0.815745	1.03481	0.628825	1.04722	0.356296	0.870229	0.152281	0.880666	0.0221237	0.721581	0.05965	0.771729	0.182146	0.800016	0.0143113	0.663883	0.0557952	0.688216	0.359275	0.920039	0.728501	0.953761
ENSG00000251385	RP11-63H19.2	0.000885261	0.13688	0.867298	0.0879746	0.789457	0.219914	0.947129	0.0324127	0.862124	0.0169645	0.722632	0.380868	0.850431	0.449832	0.856169	0.0599459	0.705964	0.0996591	0.710727	0.850386	0.976934	0.912509	0.983525
ENSG00000226416	MRPL23-AS1	8.45603e-05	0.493673	0.925112	0.537277	0.93571	0.255452	0.893888	0.282119	0.904129	0.0145629	0.736964	0.195941	0.822868	0.0328628	0.809929	0.0189564	0.684679	0.0135822	0.673913	0.307067	0.929053	0.0511918	0.914444
ENSG00000236194	AC003104.1	0.00016598	0.219021	0.907855	0.502778	0.969155	0.36903	0.954996	0.586438	1.01948	0.0168472	0.794949	0.494229	0.914402	0.0981186	0.87434	0.0846358	0.782394	0.00820533	0.748116	0.894595	0.984207	0.359387	0.941087
ENSG00000221072	AC124853.1	0.00225967	0.652327	0.93271	0.493803	0.891661	0.430616	0.97297	0.172169	0.930149	0.0636895	0.645654	0.0276862	0.865537	0.388773	0.824276	0.00760118	0.700828	0.0806627	0.66742	0.62736	1.08546	0.751073	1.03371
ENSG00000122861	PLAU	0.00657565	0.965225	1.01192	0.785674	0.955062	0.877294	1.02802	0.6764	0.970253	0.0417509	0.611334	0.243492	0.903419	0.743084	1.0671	0.0244219	0.64296	0.248793	0.759453	0.479929	1.05173	0.452854	1.24229
ENSG00000267655	CTD-2286N8.2	0.00287671	0.312811	0.758524	0.0222135	0.763906	0.458036	0.780588	0.153801	0.786126	0.00663654	0.349824	0.497373	0.815581	0.59866	0.793224	0.124798	0.510223	0.0495543	0.496237	0.260444	1.45851	0.0677358	1.41853
ENSG00000152061	RABGAP1L	0.000860577	0.589042	0.931697	0.48851	1.08508	0.619037	0.916411	0.60074	1.06728	0.0100413	0.589134	0.91302	1.00861	0.720773	0.925946	0.0733761	0.772693	0.0174941	0.709365	0.0728534	1.31157	0.116018	1.20408
ENSG00000270344	RP11-734K2.4	0.00686136	0.950775	0.997577	0.430703	0.921124	0.139983	1.06671	0.904586	0.984958	0.0490321	0.815751	0.0341574	0.843582	0.286858	0.814094	0.161475	0.804223	0.141837	0.77611	0.867482	0.985868	0.663304	0.951406
ENSG00000074201	CLNS1A	0.00223664	0.11672	0.841149	0.817033	0.991007	0.494648	0.949847	0.260976	1.11907	0.447111	0.917894	0.1397	0.930385	0.162074	0.873432	0.297637	0.88252	0.198713	0.828496	0.591243	0.961461	0.0790655	0.902605
ENSG00000277208	RP11-12A20.11	0.00264376	0.556739	0.89834	0.212086	0.904233	0.665777	0.948662	0.697594	0.954886	0.292198	0.795316	0.033666	0.636957	0.105042	0.652658	0.0176022	0.582192	0.0464013	0.596544	0.193289	0.732026	0.127374	0.750071
ENSG00000153802	TMPRSS11D	4.81755e-05	0.266249	0.906576	0.260747	0.957183	0.600671	0.930321	0.903827	0.982253	0.224005	0.803294	0.00666396	0.708431	0.0437583	0.662488	0.0708081	0.624786	0.0853652	0.584267	0.0234206	0.77778	0.0212178	0.727339
ENSG00000281167	RP11-285E18.2	0.00815585	0.957028	0.994769	0.399321	0.925091	0.0809338	0.885931	0.0110136	0.823876	0.0475556	0.695232	0.732227	0.974657	0.637474	1.06861	0.00234661	0.74019	0.142212	0.81154	0.518485	1.06467	0.265721	1.16729
ENSG00000281370	AC079907.1	0.00371683	0.356591	0.89834	0.337549	0.858744	0.223055	0.834721	0.0847629	0.79793	0.113852	0.658155	0.80482	1.02042	0.525656	1.069	0.102013	0.672559	0.039794	0.704579	0.887184	1.02189	0.565058	1.07054
ENSG00000183111	ARHGEF37	0.000794808	0.454459	0.916538	0.42101	0.878045	0.184518	0.884888	0.26453	0.847724	0.0183817	0.684474	0.144881	0.872343	0.722073	1.04468	0.0492371	0.6529	0.00637361	0.781888	0.554934	0.953871	0.0891671	1.14232
ENSG00000252789	AC006487.1	0.000305952	0.656768	1.07316	0.533314	0.862144	0.27525	0.931783	0.334524	0.748565	0.0230145	0.42497	0.0177885	0.626214	0.538503	1.26468	0.0191453	0.347382	0.200855	0.701558	0.203607	0.817426	0.11163	1.65084
ENSG00000227474	RP11-295P9.2	0.000839636	0.363856	1.1076	0.701861	1.06747	0.303199	0.926181	0.409748	0.89263	0.00847301	0.538979	0.973254	1.00517	0.478866	1.20832	0.0486804	0.622466	0.0925646	0.748271	0.132653	1.1549	0.0753027	1.38831
ENSG00000100242	SUN2	0.00792265	0.479308	1.14819	0.719351	1.12358	0.995445	1.00076	0.940307	0.979307	0.0206377	0.654788	0.149218	0.82169	0.0132214	1.24108	0.0587932	0.608881	0.218298	0.919656	0.548468	0.929891	0.00565001	1.40451
ENSG00000278912	CTD-2196E14.8	0.00388672	0.291734	1.28283	0.268613	1.31142	0.441809	1.1287	0.419451	1.15386	0.0292574	0.659951	0.803902	1.02987	0.31542	1.33287	0.155569	0.674392	0.403616	0.872806	0.893683	1.02188	0.2483	1.32253
ENSG00000225802	WARSP1	0.00503102	0.467425	1.07983	0.756635	1.02203	0.88433	0.993529	0.479725	0.940348	0.0450946	0.753424	0.837671	1.02425	0.498048	1.10614	0.0451469	0.763623	0.0500503	0.824676	0.86437	1.01354	0.475444	1.09457
ENSG00000185483	ROR1	0.00137221	0.858441	1.0428	0.912773	1.02387	0.552713	0.943831	0.0645234	0.926695	0.0147474	0.558863	0.883324	0.993276	0.553551	1.1	0.0156454	0.624786	0.0627936	0.691915	0.387727	1.11796	0.0140953	1.23808
ENSG00000214975	PPIAP29	0.00207712	0.511397	0.908148	0.462175	0.859856	0.210631	0.929354	0.124182	0.879934	0.0337412	0.725895	0.610458	1.06415	0.134124	1.38083	0.00838533	0.74084	0.172058	0.961305	0.690309	1.02059	0.0584395	1.3243
ENSG00000132958	TPTE2	0.00976332	0.97922	0.99268	0.555916	1.16959	0.272522	0.892526	0.478887	1.05159	0.03337	0.528607	0.896197	1.02007	0.133853	1.76667	0.0653139	0.621331	0.791499	1.07609	0.580276	1.17541	0.132891	2.03571
ENSG00000049323	LTBP1	0.000773951	0.214537	0.692251	0.191498	0.821197	0.576769	0.893207	0.693539	1.05959	0.0548093	0.406455	0.90628	1.03216	0.264839	1.36415	0.0709297	0.579722	0.157185	0.766186	0.441901	1.42629	0.110629	1.88505
ENSG00000265679	AL139328.1	0.00171601	0.306	0.877133	0.272428	0.720914	0.244354	0.782719	0.180428	0.643316	0.137195	0.370771	0.0268602	1.4375	0.0301067	2.18566	0.0180582	0.46103	0.00554835	0.700974	0.627606	1.24344	0.282844	1.89059
ENSG00000266162	YWHAEP2	0.00775881	0.33233	0.880137	0.867231	0.964665	0.191052	0.702466	0.350787	0.76993	0.0159329	0.509073	0.312351	0.929182	0.112461	1.16231	0.0462966	0.550151	0.10451	0.688184	0.684645	1.08069	0.203207	1.35184
ENSG00000131374	TBC1D5	0.00715683	0.199952	0.788524	0.203282	0.72067	0.207862	0.787863	0.258674	0.720066	0.199486	0.515912	0.823977	0.954617	0.53001	1.22546	0.0294985	0.464354	0.0682642	0.596101	0.673648	0.900065	0.699486	1.15543
ENSG00000227151	PRR20D	0.000548433	0.524879	0.918743	0.207286	0.905634	0.477668	0.939957	0.493986	0.926545	0.0225732	0.643837	0.834395	0.969402	0.877344	0.983138	0.00904457	0.742742	0.028106	0.753267	0.273128	1.15362	0.177166	1.16997
ENSG00000197921	HES5	0.00204799	0.857058	1.06125	0.917369	0.967723	0.455358	0.83422	0.265953	0.7607	0.038338	0.324457	0.471461	0.761808	0.964725	0.987692	0.0656415	0.265429	0.0149894	0.344132	0.588881	0.818072	0.804983	1.06064
ENSG00000139329	LUM	0.000365195	0.819663	0.957913	0.0770458	0.813323	0.773524	0.956122	0.0207848	0.811802	0.00171119	0.586607	0.209858	0.836575	0.894402	1.0269	0.0349844	0.597661	0.113831	0.733634	0.867689	1.01884	0.239759	1.25064
ENSG00000227912	RP11-69C17.3	0.00056768	0.883747	0.967679	0.469929	0.932753	0.72177	0.942022	0.0765921	0.908023	0.00396016	0.671348	0.27427	0.857852	0.683102	1.02866	0.0196612	0.611871	0.0207273	0.733702	0.421739	0.911407	0.273722	1.09288
ENSG00000275012	CTC-550B14.10	0.000933191	0.920787	1.01153	0.370296	0.813248	0.677983	1.01724	0.159399	0.817845	0.117512	0.650942	0.0828275	0.775447	0.330422	1.10272	0.0042144	0.566874	0.0303593	0.80612	0.441472	0.870852	0.276377	1.23839
ENSG00000241825	RPL7P42	2.15295e-05	0.0984133	1.23628	0.430893	1.06925	0.73843	0.975874	0.0934802	0.84403	0.00557873	0.705328	0.804068	0.988331	0.325882	1.11507	0.0198106	0.6685	0.050671	0.754225	0.323692	0.947786	0.442213	1.06932
ENSG00000101199	ARFGAP1	0.00904262	0.470127	1.16732	0.759381	1.0628	0.901425	1.01101	0.563542	0.920485	0.0561315	0.606957	0.953052	0.986028	0.465331	1.11765	0.101423	0.624916	0.0201523	0.708333	0.926129	1.02959	0.461672	1.16702
ENSG00000078618	NRD1	0.00134245	0.267624	1.10196	0.736905	1.01457	0.666118	0.982412	0.122154	0.904504	0.0247874	0.803183	0.126513	0.972543	0.0610612	1.11358	0.0562791	0.803572	0.120217	0.920103	0.994703	1.00049	0.0988206	1.14557
ENSG00000127922	SHFM1	0.00561989	0.710257	0.953299	0.243616	0.844206	0.154217	0.908778	0.0491013	0.80478	0.133646	0.723451	0.768001	1.03503	0.0776396	1.33607	0.0351045	0.698662	0.0827079	0.901875	0.832896	0.965736	0.159965	1.24663
ENSG00000267053	CTD-3162L10.1	0.00696162	0.624391	0.95	0.256283	0.860711	0.146218	0.878146	0.0610561	0.79561	0.0430172	0.72504	0.531744	0.968372	0.398425	1.17737	0.00615536	0.679432	0.275481	0.826069	0.580114	0.937095	0.531696	1.13934
ENSG00000260631	RBM22P12	0.000710625	0.532624	1.05922	0.242551	0.927445	0.358955	1.11574	0.684149	0.976934	0.0298784	0.80107	0.569676	0.954621	0.489639	1.08172	0.0108098	0.797561	0.00263248	0.903753	0.947371	0.995619	0.0818935	1.12818
ENSG00000170276	HSPB2	0.0027498	0.707927	0.971914	0.520489	0.934435	0.00115729	1.12936	0.111321	1.08581	0.172614	0.816015	0.250385	0.830201	0.752631	0.960462	0.142567	0.823686	0.557403	0.952924	0.736741	1.0094	0.150421	1.16778
ENSG00000164879	CA3	0.00350044	0.218014	0.907016	0.83229	0.974905	0.70806	0.950088	0.93361	1.0212	0.0541678	0.568067	0.678985	0.904588	0.560521	1.12521	0.181704	0.640972	0.424582	0.797303	0.620065	1.12834	0.188118	1.40354
ENSG00000249616	CCNB3P1	4.63139e-05	0.450157	0.907687	0.0444113	0.737612	0.015635	0.752432	0.0209125	0.611447	0.0179515	0.49056	0.0603235	0.866817	0.0925127	1.11044	0.0117282	0.517704	0.000957177	0.663208	0.773588	1.05533	0.0869114	1.35194
ENSG00000213667	PGGT1BP1	0.0011679	0.688337	1.03283	0.470887	0.91764	0.00077109	0.946932	0.0389173	0.841324	0.00650512	0.742125	0.381492	0.897178	0.42805	1.06037	0.00374874	0.720531	0.0721188	0.851591	0.0882016	0.970903	0.154104	1.1475
ENSG00000134574	DDB2	0.000200441	0.315672	1.05424	0.334947	0.979058	0.234686	0.907624	0.0516135	0.8429	0.0261791	0.801218	0.174558	0.900938	0.883514	0.988423	0.0232797	0.73966	0.0840726	0.811483	0.223625	0.923169	0.830502	1.01281
ENSG00000254462	TMX2-CTNND1	0.00669723	0.887186	0.99161	0.874031	0.95298	0.582369	0.922176	0.585451	0.886251	0.0287212	0.601508	0.348455	0.8807	0.66171	1.0812	0.00494061	0.568414	0.0499119	0.69782	0.662498	0.944981	0.453251	1.16012
ENSG00000162869	PPP1R21	0.00149816	0.0492621	1.17824	0.0722346	1.27212	0.56473	0.908127	0.86409	0.980484	0.0714272	0.542828	0.311151	1.12558	0.0026098	1.18704	0.0252324	0.559677	0.048099	0.590237	0.904438	1.03104	0.799871	1.08734
ENSG00000142949	PTPRF	0.000532853	0.00175748	1.23228	0.308473	1.10716	0.842466	1.01811	0.166203	0.91474	0.120868	0.652824	0.485655	0.953166	0.0243385	1.14703	0.0252187	0.61077	0.0067506	0.734992	0.613866	0.93558	0.4879	1.12586
ENSG00000160179	ABCG1	0.00214588	0.579568	1.09746	0.0408298	1.06654	0.874573	1.0246	0.932812	0.995735	0.0359441	0.787617	0.157342	0.795904	0.493276	0.932301	0.00577525	0.662305	0.0194346	0.775805	0.156237	0.840897	0.338041	0.985003
ENSG00000224079	AC091729.7	0.0022231	0.715231	0.922337	0.640365	0.898153	0.340874	0.82603	0.0773178	0.804371	0.00525915	0.511273	0.279685	0.817959	0.330522	0.806959	0.0210444	0.521715	0.00303504	0.514699	0.898978	1.02042	0.944837	1.0067
ENSG00000094880	CDC23	0.00416781	0.812521	1.04179	0.62543	1.07758	0.948018	0.990846	0.833361	1.02489	0.0338216	0.609599	0.577156	0.882316	0.448566	0.836285	0.0257358	0.655061	0.0276936	0.620886	0.159874	1.07458	0.348528	1.01851
ENSG00000278000	AC139100.4	0.00989799	0.801411	0.979624	0.0595933	0.909387	0.0210083	0.73032	0.0948178	0.677957	0.064453	0.59356	0.219381	1.1688	0.196033	1.22321	0.141846	0.670155	0.0298738	0.701347	0.642781	1.12904	0.167216	1.18159
ENSG00000267134	RP11-146N18.1	0.00439491	0.890156	0.981686	0.167432	0.872584	0.236479	0.812891	0.0717062	0.722549	0.0714313	0.673944	0.048946	1.19317	0.122684	1.26045	0.00172154	0.70799	0.039302	0.747908	0.727671	1.05052	0.317204	1.10975
ENSG00000269019	AC005932.1	0.00300002	0.184639	1.2778	0.805579	1.00779	0.37118	1.19806	0.46271	0.9449	0.324741	0.748842	0.0951464	0.724153	0.307058	0.885133	0.13908	0.595717	0.217531	0.728146	0.122469	0.795518	0.814243	0.972363
ENSG00000247765	RP11-32B5.7	0.00618391	0.24304	1.20047	0.257719	1.17718	0.689945	1.03797	0.873838	1.01783	0.19031	0.791028	0.593397	0.919423	0.615961	0.943983	0.108174	0.712338	0.182298	0.731367	0.321071	0.900522	0.354211	0.924578
ENSG00000249379	RP1-27K12.4	0.0068084	0.519924	1.12425	0.931198	1.01762	0.274288	0.902313	0.166946	0.816731	0.0563223	0.719982	0.182309	0.865957	0.0975325	0.939219	0.0199651	0.618623	0.0258234	0.670961	0.19365	0.85922	0.0792081	0.931913
ENSG00000260763	RP11-445O3.3	0.0074692	0.440312	1.13627	0.539294	1.09159	0.830805	0.989657	0.254087	0.950747	0.108336	0.755097	0.320949	0.888288	0.309791	1.06042	0.013431	0.665203	0.248195	0.794104	0.259523	0.880951	0.584695	1.05166
ENSG00000222486	RNU6-77P	0.00894849	0.633617	0.954026	0.669584	0.954753	0.325426	0.933335	0.351612	0.934047	0.0240807	0.837484	0.264387	0.864138	0.861677	0.9801	0.0567303	0.737322	0.00657435	0.836266	0.153654	0.880401	0.938828	0.998545
ENSG00000164904	ALDH7A1	0.00638491	0.312958	1.2728	0.925382	0.980674	0.077072	0.917165	0.125675	0.70666	0.00931075	0.67282	0.943382	1.01551	0.792486	1.04483	0.0400895	0.604168	0.0265225	0.621607	0.37615	0.897964	0.296154	0.923882
ENSG00000249780	RP11-352E6.2	9.88824e-05	0.195154	0.936727	0.662914	0.980077	0.374629	0.943634	0.773222	0.987304	0.134309	0.779579	0.0562693	0.731992	0.142347	0.827119	0.0014406	0.666588	0.001113	0.753215	0.313314	0.855061	0.767682	0.966182
ENSG00000270212	CTD-2540B15.12	0.00328007	0.804225	0.980484	0.40876	1.07309	0.847663	1.01101	0.193753	1.1065	0.015408	0.81447	0.219529	0.76858	0.40712	0.931353	0.161119	0.697807	0.042162	0.845592	0.483075	0.856762	0.56534	1.03821
ENSG00000236094	LINC00545	0.00767682	0.156656	0.949232	0.885671	0.982866	0.403371	0.907058	0.452682	0.939197	0.0899123	0.84078	0.455719	0.902146	0.28095	1.05497	0.0309119	0.686723	0.0063858	0.803053	0.232959	0.816769	0.353129	0.955128
ENSG00000143815	LBR	0.00907515	0.901731	0.994953	0.946796	0.994884	0.439516	0.966807	0.107483	0.96674	0.051534	0.728483	0.118484	0.825973	0.537915	0.888904	0.0102363	0.729207	0.241004	0.784765	0.985344	1.00099	0.411077	1.07726
ENSG00000067704	IARS2	0.00613556	0.888283	1.0108	0.971134	0.995137	0.361778	1.04584	0.769502	1.02964	0.0208562	0.802774	0.18485	0.839402	0.383822	0.907309	0.0180731	0.809031	0.139299	0.874482	0.42338	1.00779	0.070029	1.08932
ENSG00000258035	RP11-74K11.2	0.00165076	0.890219	1.02638	0.652278	1.09369	0.0984472	0.879202	0.184954	0.936856	0.0268868	0.578654	0.522369	0.926717	0.733818	0.942218	0.00308111	0.652447	0.0100745	0.663361	0.368276	1.12753	0.235485	1.14639
ENSG00000141027	NCOR1	0.00499085	0.10502	1.12894	0.470103	1.13608	0.57673	1.05156	0.695549	1.05822	0.090466	0.686913	0.512419	0.90985	0.460792	1.06725	0.00966704	0.770945	0.37796	0.904317	0.4064	1.12233	0.0474291	1.31649
ENSG00000119681	LTBP2	0.00813775	0.083704	0.796401	0.965804	1.00366	0.0071128	0.799295	0.715651	1.0073	0.004765	0.718785	0.448142	0.957072	0.469369	1.08766	0.027953	0.758945	0.302664	0.862502	0.454671	1.05587	0.206872	1.19994
ENSG00000207016	SNORA36C	0.00782697	0.145704	1.14295	0.169361	0.750418	0.996689	1.00069	0.0108009	0.657016	0.036926	0.621818	0.861405	1.02253	0.85223	1.03844	0.0309985	0.714761	0.0624361	0.725879	0.158539	1.14947	0.35537	1.16735
ENSG00000256827	RP11-214K3.5	0.00897663	0.39699	1.07649	0.413946	0.940391	0.462052	0.966383	0.0653142	0.844206	0.051727	0.792235	0.136494	0.90021	0.958522	1.00417	0.000621656	0.786399	0.0522359	0.877213	0.911846	0.992634	0.343513	1.10726
ENSG00000258104	HIGD1AP9	0.00709892	0.567963	1.09779	0.16341	0.715472	0.532387	1.04237	0.0440271	0.679353	0.0297214	0.707368	0.779586	1.0854	0.184862	1.3786	0.0857902	0.667451	0.223093	0.847744	0.782822	0.943569	0.198293	1.19845
ENSG00000259231	CTD-2014N11.2	0.00615653	0.355022	0.976776	0.182378	0.812665	0.678502	1.02181	0.24786	0.850137	0.0648673	0.7924	0.00551549	0.851336	0.422491	0.907477	0.072424	0.827501	0.165379	0.882071	0.222251	1.0443	0.356297	1.11316
ENSG00000196683	TOMM7	0.00778389	0.614661	1.06462	0.147962	0.824943	0.170423	0.848743	0.127909	0.657669	0.0141668	0.619281	0.469627	0.906325	0.0719712	0.763994	0.0507381	0.643168	0.0038477	0.542164	0.836066	1.03857	0.176965	0.875472
ENSG00000180745	CLRN3	0.00977778	0.532103	1.06133	0.227141	0.674816	0.492929	1.04203	0.282754	0.662549	0.0735454	0.482477	0.77191	1.10514	0.490712	0.823915	0.0697827	0.681759	0.0170271	0.50827	0.328446	1.41304	0.817053	1.05346
ENSG00000143333	RGS16	0.00141208	0.218369	0.757876	0.17736	0.637015	0.0340242	0.796622	0.0863694	0.669582	0.0171179	0.5412	0.832772	0.950967	0.180383	0.721181	0.147651	0.648839	0.0255482	0.492058	0.376968	1.19889	0.239235	0.909198
ENSG00000266376	AC093165.1	0.00503667	0.16424	0.870712	0.0370739	0.740583	0.588619	0.859081	0.306893	0.730691	0.0808001	0.736879	0.264185	0.862662	0.201088	0.786999	0.0794879	0.629073	0.0369686	0.573898	0.081477	0.853699	0.0442106	0.778823
ENSG00000058453	CROCC	0.0031506	0.794025	1.02726	0.537975	1.06819	0.367696	0.820287	0.33055	0.85297	0.128584	0.787654	0.697713	0.984411	0.164379	0.87766	0.0415073	0.709398	0.00920778	0.632469	0.0845456	0.900647	0.053027	0.802978
ENSG00000228573	RP11-279N8.1	0.00269953	0.0925081	0.801607	0.151874	0.561088	0.275404	1.273	0.301979	0.891043	0.80999	0.951538	0.0498965	0.845674	0.71584	0.918977	0.0183122	0.659666	0.15315	0.716845	0.259143	0.693262	0.0145189	0.753354
ENSG00000101849	TBL1X	0.00156882	0.310444	0.806194	0.0844716	0.790333	0.903188	0.985253	0.528094	0.965869	0.14897	0.838762	0.259703	0.857534	0.170608	0.792583	0.149372	0.801736	0.0398008	0.741011	0.209838	0.955857	0.039547	0.883458
ENSG00000162599	NFIA	0.0078835	0.258993	0.837968	0.216496	0.861228	0.396299	0.972588	0.992751	0.999584	0.102893	0.784457	0.545306	0.881684	0.746169	0.944485	0.112252	0.721231	0.0396797	0.772604	0.334169	0.919401	0.850181	0.984889
ENSG00000253600	CTC-340A15.1	0.00620976	0.63621	0.93187	0.813544	0.970433	0.427927	0.94573	0.760101	0.984866	0.113463	0.808265	0.487049	1.09531	0.738898	0.932107	0.142076	0.799443	0.0399462	0.680327	0.675412	0.989085	0.208619	0.841713
ENSG00000275666	KCNQ1OT1_1	0.0039262	0.889063	0.987145	0.804727	0.939588	0.940345	1.00248	0.796808	0.95418	0.00721608	0.813567	0.0825675	0.697904	0.17734	0.71331	0.0274195	0.658003	0.0589717	0.672528	0.0574539	0.808788	0.157244	0.826641
ENSG00000108055	SMC3	0.00901191	0.1607	0.90819	0.732052	0.962283	0.154169	0.923574	0.81155	0.978583	0.154229	0.875209	0.673536	0.932106	0.337903	0.862402	0.109841	0.804037	0.0292078	0.74391	0.0680345	0.918679	0.0156195	0.849979
ENSG00000263978	MIR4499	0.00341906	0.0877471	0.8489	0.93984	1.00887	0.587196	0.969827	0.362963	1.15258	0.56942	0.960573	0.13355	0.872101	0.00304782	0.764859	0.485838	0.927295	0.18539	0.813266	0.726007	0.965356	0.139513	0.846648
ENSG00000102882	MAPK3	0.00235837	0.201066	0.87198	0.355929	0.874098	0.139297	1.03414	0.635161	1.03665	0.415278	0.928431	0.0043963	0.842627	0.0425472	0.959242	0.0944459	0.845768	0.525266	0.962817	0.0965308	0.910965	0.340685	1.03704
ENSG00000153898	MCOLN2	0.00215803	0.0362664	0.932882	0.900315	0.982049	0.152506	1.16732	0.33396	1.22884	0.611301	1.04952	0.0716576	0.708071	0.0998108	0.782068	0.284808	0.837252	0.535495	0.924748	0.0598983	0.797745	0.107553	0.881113
ENSG00000167604	NFKBID	0.0028557	0.404696	1.23169	0.867114	1.067	0.44839	0.89693	0.127156	0.777007	0.0837827	0.629626	0.35149	1.23004	0.102869	2.20779	0.028695	0.41974	0.134177	0.753389	0.000592921	0.666649	0.538816	1.19657
ENSG00000158813	EDA	2.802e-05	0.0147655	1.18449	0.527535	1.09028	0.450235	0.898444	0.00161315	0.826985	0.0163155	0.634885	0.985668	1.00322	0.0388795	1.39281	0.00151216	0.492263	0.0631434	0.68343	0.0856874	0.775357	0.41278	1.07646
ENSG00000222477	RNU2-23P	0.00401115	0.382091	1.02363	0.89404	1.00968	0.279901	0.930622	0.0280498	0.917937	0.0270885	0.895956	0.26688	1.05692	0.481086	1.05297	0.00329828	0.828611	0.0354419	0.825515	0.088103	0.924834	0.224143	0.921379
ENSG00000066933	MYO9A	0.00814187	0.058675	1.25989	0.173047	1.22981	0.725278	1.06683	0.798636	1.04136	0.0940285	0.874967	0.452343	1.0602	0.658457	1.03598	0.174661	0.76012	0.137983	0.742759	0.384737	0.868742	0.308317	0.8489
ENSG00000082146	STRADB	0.0033275	0.356928	1.02539	0.997155	0.999908	0.620252	0.968954	0.297257	0.944878	0.192427	0.906681	0.0889602	1.16794	0.07207	1.24827	0.0382896	0.881195	0.271457	0.941805	0.4092	0.971891	0.70953	1.03874
ENSG00000268015	CTD-2525I3.3	3.21661e-05	0.767688	1.00507	0.305041	1.06698	0.272142	1.03634	0.282167	1.10018	0.0177035	0.774033	0.185698	1.28369	0.0755283	1.299	0.351443	0.874401	0.0365458	0.884827	0.374197	1.12967	0.106879	1.14314
ENSG00000105472	CLEC11A	0.00123959	0.413374	1.03586	0.94184	1.00484	0.288887	1.11119	0.0989964	1.07791	0.0441612	0.7856	0.0309526	1.40104	0.379032	1.22448	0.429387	0.963663	0.263098	0.842219	0.00754984	1.22666	0.677886	1.07207
ENSG00000233492	RP5-984P4.4	0.00609318	0.253788	0.907372	0.847176	1.03867	0.574471	0.895377	0.880758	1.02494	0.241596	0.601804	0.125268	1.33398	0.179133	1.79755	0.151492	0.653126	0.0458432	0.880096	0.668375	1.08528	0.361867	1.46243
ENSG00000135414	GDF11	0.00182408	0.0915498	1.23234	0.319922	1.1875	0.00807531	1.15418	0.472659	1.11219	0.0768311	0.52143	0.121975	1.39243	0.268159	1.47678	0.0459837	0.823585	0.50484	0.873472	0.184944	1.57947	0.239693	1.67515
ENSG00000277231	AL121970.1	0.00621447	0.637445	1.0519	0.324487	1.08518	0.73623	0.95652	0.916977	0.98678	0.15824	0.594452	0.100393	1.28964	0.249682	1.39632	0.19723	0.71567	0.0816144	0.774874	0.13953	1.20391	0.282984	1.30351
ENSG00000274351	RP11-203I16.7	0.000116113	0.45313	0.919019	0.595858	0.933076	0.215486	0.911575	0.259552	0.925518	0.0254887	0.594123	0.264549	1.11368	0.14101	1.44924	0.0530103	0.617681	0.043168	0.803795	0.350506	1.03965	0.121253	1.35291
ENSG00000168016	TRANK1	0.000746356	0.247325	1.12706	0.360743	0.936532	0.222639	1.3154	0.71287	1.09303	0.0656564	0.523562	0.124737	1.4475	0.0403554	1.91809	0.385021	0.734347	0.859249	0.973082	0.0931363	1.4026	0.0462173	1.85858
ENSG00000241978	AKAP2	0.00400817	0.977656	0.996034	0.504165	1.1206	0.966202	0.996356	0.54145	1.12096	0.0110544	0.663484	0.107215	1.13729	0.254574	1.28304	0.0554008	0.768793	0.441217	0.867318	0.251807	1.15872	0.298141	1.30722
ENSG00000252063	RNU6-1041P	0.000102676	0.263936	1.38625	0.367877	1.23315	0.587566	1.14591	0.940699	1.01936	0.0976629	0.619406	0.017149	1.71374	0.00496909	1.6568	0.132512	0.787597	0.200354	0.76143	0.0673376	1.27154	0.00869829	1.22929
ENSG00000175785	PRIMA1	0.00149927	0.118349	1.26269	0.357531	1.33845	0.0659463	1.09361	0.505871	1.15923	0.228268	0.692939	0.238099	1.32501	0.103804	1.56017	0.0324353	0.696873	0.16364	0.820552	0.977649	1.00568	0.376505	1.18416
ENSG00000200534	SNORA33	0.00746468	0.808099	1.03665	0.344748	1.26012	0.677318	1.06489	0.349843	1.29444	0.148663	0.690366	0.000134135	2.19908	0.0312664	2.51345	0.80972	0.91303	0.821969	1.04355	0.246	1.32253	0.00202274	1.51159
ENSG00000272913	RP11-440D17.3	0.00792872	0.84433	1.03661	0.786648	1.03474	0.938208	0.993116	0.949864	0.991327	0.00260424	0.747649	0.431299	1.12254	0.143673	1.17256	0.218959	0.779237	0.169452	0.813962	0.783838	1.04225	0.428517	1.0887
ENSG00000255239	AP002954.6	5.51079e-05	0.344792	1.1354	0.145447	1.11453	0.716477	0.98719	0.814626	0.969043	0.0151016	0.560609	0.348493	1.14462	0.111985	1.2688	0.002711	0.679039	0.0626751	0.75271	0.0933425	1.21125	0.15385	1.34267
ENSG00000214736	TOMM6	0.00987482	0.341884	1.13895	0.458495	1.06725	0.782879	0.984298	0.0190964	0.922338	0.00153086	0.760121	0.899483	0.99362	0.93718	1.01183	0.0209505	0.77305	0.116524	0.787217	0.747327	1.01701	0.758131	1.03565
ENSG00000137691	C11orf70	0.00101701	0.195255	1.10785	0.243673	1.06999	0.00968285	0.958776	0.210867	0.92601	0.0299919	0.812534	0.749144	1.02021	0.60991	1.02754	0.0577539	0.822773	0.0195144	0.828687	0.516709	1.0126	0.241149	1.01988
ENSG00000224141	AL109763.2	0.00377436	0.0356453	1.39881	0.129008	1.26333	0.166347	1.22967	0.15562	1.11057	0.0236943	0.708104	0.562382	1.09341	0.530322	1.05609	0.407611	0.845787	0.210158	0.81692	0.390489	1.19444	0.309385	1.15367
ENSG00000273824	RP11-81H14.1	0.00186984	0.149875	1.23245	0.0107592	1.09695	0.178801	1.188	0.438321	1.05738	0.0448306	0.833738	0.0930145	1.15597	0.0466684	1.11083	0.304841	0.929053	0.142842	0.892774	0.016693	1.11432	0.222207	1.07081
ENSG00000232692	AP001596.6	0.0093778	0.481656	1.07453	0.465986	1.04341	0.567356	0.943831	0.213329	0.916496	0.017037	0.846569	0.123426	1.17927	0.648902	1.02595	0.245281	0.877741	0.0855191	0.763623	0.608262	1.03682	0.288128	0.902021
ENSG00000253999	IGKV3D-31	0.00680972	0.132574	1.13469	0.0864001	1.16377	0.499963	1.05704	0.416646	1.08413	0.2543	0.94418	0.0201528	1.13027	0.503667	0.959109	0.503197	0.926246	0.140975	0.785981	0.812108	0.981006	0.175431	0.832449
ENSG00000250590	RP11-565A3.2	0.00846489	0.158801	1.17362	0.0963057	1.16103	0.538138	1.03161	0.71005	1.02054	0.147835	0.841246	0.410956	1.12176	0.816069	1.0265	0.433818	0.886976	0.191698	0.811652	0.580295	1.05436	0.654186	0.964821
ENSG00000250928	CTB-161M19.2	0.00985152	0.0137175	1.77088	0.0532084	1.96537	0.835219	1.0692	0.63056	1.18663	0.0692221	0.559251	0.0810849	1.69745	0.321586	1.3077	0.621846	0.874441	0.274508	0.673664	0.03333	1.56359	0.354271	1.20458
ENSG00000164134	NAA15	0.00180074	0.0544312	5.86295	0.0708178	6.93227	0.654737	1.34596	0.554371	1.59144	0.244435	0.356338	0.0276397	1.9903	0.564945	1.24068	0.277861	0.537648	0.170049	0.33515	0.272998	1.50881	0.844851	0.940539
ENSG00000255009	UBTFL1	0.0044277	0.417786	1.11327	0.354534	1.19287	0.1249	0.818564	0.441559	0.877092	0.057859	0.587815	0.0495455	1.37395	0.12326	1.29807	0.167537	0.733889	0.0645653	0.693355	0.148112	1.2485	0.0708576	1.17955
ENSG00000275930	Y_RNA	0.00457496	0.180008	1.20617	0.332254	1.17566	0.881613	1.02425	0.986327	0.998338	0.0678152	0.718769	0.0482616	1.15674	0.395045	1.17704	0.135463	0.750713	0.0242562	0.763888	0.344939	1.04444	0.575647	1.06277
ENSG00000236336	RP3-430A16.1	0.0059159	0.087764	1.25058	0.218829	1.18805	0.222455	1.10387	0.67711	1.04867	0.253465	0.870993	0.606094	1.03582	0.8743	1.02593	0.0234972	0.794379	0.167067	0.786799	0.225247	0.912039	0.507867	0.903335
ENSG00000044446	PHKA2	0.00175617	0.213784	1.26792	0.829995	1.04993	0.573259	0.950659	0.00144499	0.787217	0.0972066	0.633449	0.58115	1.05404	0.326435	1.12288	0.014347	0.618052	0.0521804	0.658414	0.820819	0.975694	0.795709	1.03941
ENSG00000241360	PDXP	0.00430433	0.291918	1.43472	0.754858	1.07405	0.802017	0.971487	0.150571	0.727272	0.0950221	0.532862	0.0802788	1.45307	0.0925589	1.49357	0.0797984	0.60079	0.0809554	0.617538	0.323718	1.12748	0.322368	1.15891
ENSG00000054116	TRAPPC3	0.000407487	0.0411307	1.24672	0.100607	1.12777	0.177824	0.938959	0.0474113	0.849371	0.0905487	0.756127	0.0718288	1.2274	0.1283	1.26216	0.0660008	0.803183	0.151312	0.825935	0.390293	1.06223	0.46923	1.09232
ENSG00000224992	RP11-295G24.5	0.00398549	0.296798	1.18564	0.621458	1.08925	0.0351945	1.17189	0.384309	1.07661	0.180526	0.772871	0.043763	1.34521	0.0158019	1.33056	0.160654	0.975513	0.761305	0.964888	0.182682	1.26219	0.204047	1.24845
ENSG00000280088	RP11-135F9.3	0.00384505	0.182089	1.40464	0.396349	1.16832	0.476881	1.04184	0.103465	0.866557	0.0470401	0.519274	0.122861	1.576	0.040269	1.34133	0.18868	0.899378	0.302466	0.765461	0.0876949	1.73199	0.0142287	1.4741
ENSG00000137821	LRRC49	0.00190259	0.155089	1.16789	0.913689	1.0137	0.368762	0.925069	0.0815121	0.802941	0.0271077	0.724957	0.343732	1.25275	0.079779	1.52052	0.0753899	0.669459	0.00892979	0.812553	0.686914	0.923447	0.0848476	1.12083
ENSG00000212461	SNORA17	0.00227801	0.868047	1.03936	0.498841	0.886443	0.443869	0.809311	0.0995173	0.690238	0.00401909	0.662733	0.144983	1.79622	0.209852	1.54828	0.133052	0.613584	0.0311423	0.528888	0.698742	0.925839	0.194054	0.79804
ENSG00000271378	C8orf59P2	0.00576245	0.390173	1.10155	0.345012	0.869485	0.301677	1.12537	0.375514	0.888288	0.610371	0.934068	0.0548247	1.72397	0.0234099	1.4671	0.577881	1.06836	0.164971	0.909177	0.15621	1.14377	0.839954	0.973352
ENSG00000270100	RP11-130L8.1	0.0079764	0.210981	1.09655	0.168115	1.12376	0.455942	1.0614	0.297991	1.08774	0.154879	0.804538	0.576377	1.04452	0.0933626	1.26505	0.0815122	0.847176	0.848352	1.02605	0.406028	1.053	0.0205772	1.27533
ENSG00000257807	RP1-90J4.3	0.00734868	0.628913	1.09026	0.715003	1.08008	0.811696	0.962528	0.625097	0.953541	0.0738959	0.674053	0.574662	0.969111	0.157242	1.42807	0.00634607	0.664374	0.896612	0.979013	0.893684	0.98564	0.0316194	1.45243
ENSG00000227388	RP11-112J3.16	0.0029134	0.254323	1.09142	0.681222	1.04444	0.0600355	1.18496	0.0688259	1.13396	0.342549	0.885276	0.30074	0.879101	0.0251689	1.12555	0.204172	0.811333	0.687404	1.03879	0.345281	0.916475	0.0131448	1.1734
ENSG00000268070	AC006539.3	0.00195612	0.794681	1.06471	0.932851	1.00468	0.903213	1.01976	0.735719	0.962261	0.137189	0.713375	0.121583	0.849312	0.242381	1.34527	0.00359686	0.523732	0.450586	0.829569	0.170741	0.73416	0.358394	1.16288
ENSG00000252935	RNU6-1220P	0.00964239	0.761061	1.16568	0.265856	1.6411	0.760561	0.894942	0.486576	1.25995	0.0309882	0.476022	0.0431665	1.32856	0.0263522	1.25223	0.234083	0.775734	0.0930397	0.731164	0.0354199	1.62962	0.0578307	1.53599
ENSG00000248394	FOSL1P1	0.00669148	0.21165	1.24695	0.257622	1.28521	0.426707	1.11757	0.258665	1.15186	0.234131	0.770678	0.0252046	1.32758	0.0396341	1.66929	0.444198	0.818186	0.812639	1.02878	0.437202	1.06164	0.0293315	1.3349
ENSG00000267341	RP11-640A1.3	0.00894471	0.502141	1.24735	0.213839	1.91136	0.29124	0.775752	0.412335	1.18871	0.226213	0.62379	0.00426024	1.60011	0.251263	1.21341	0.312234	0.825153	0.032743	0.625739	0.173949	1.3228	0.990527	1.00312
ENSG00000277774	RN7SL763P	0.00572723	0.196821	1.28628	0.137379	1.37993	0.0891722	0.828592	0.303757	0.888925	0.107825	0.584699	0.531501	0.93103	0.940068	1.00658	0.0222004	0.62454	0.0105484	0.675222	0.76978	1.06814	0.46105	1.15482
ENSG00000107338	SHB	0.00538623	0.0245016	1.39783	0.0700342	1.28136	0.108834	1.08195	0.859872	0.991797	0.0919664	0.760537	0.532976	0.931913	0.241943	1.19014	0.14744	0.792299	0.824627	1.01184	0.831726	1.04176	0.0622828	1.33042
ENSG00000263171	RP11-542C16.1	0.00915095	0.450345	0.834355	0.150462	0.493013	0.628204	0.908652	0.0589322	0.536914	0.0641811	0.646666	0.376284	1.28455	0.368237	1.52538	0.00189321	0.595316	0.231035	0.706924	0.577866	0.920592	0.745455	1.09318
ENSG00000280211	RP11-2C24.3	0.00703862	0.653927	1.03948	0.0215164	0.840663	0.89808	1.01246	0.190314	0.81881	0.350988	0.914761	0.0282761	1.10354	0.146624	1.1636	0.255705	0.874159	0.536212	0.921741	0.20269	0.955614	0.866752	1.00763
ENSG00000131480	AOC2	0.00369448	0.0608609	0.823762	0.0215933	0.607617	0.263877	0.974207	0.0951743	0.718586	0.461233	1.07031	0.708621	0.926502	0.272374	1.11047	0.0393513	0.772889	0.363856	0.926353	0.122326	0.722115	0.164604	0.865497
ENSG00000267346	EIF5AP3	0.00846027	0.0403162	0.891702	0.0422365	0.872081	0.0117943	0.906743	0.186246	0.886791	0.144763	0.928646	0.328934	1.0695	0.652902	1.04921	0.136937	0.88034	0.254564	0.863639	0.136175	0.947983	0.398116	0.929998
ENSG00000185115	NDNL2	0.00783394	0.154065	0.905425	0.198842	0.882887	0.0558522	0.728028	0.0130772	0.709906	0.263223	0.847607	0.319315	1.15258	0.378847	1.21624	0.00964842	0.717956	0.0504966	0.757613	0.172538	0.847039	0.349594	0.893826
ENSG00000225358	MIPEPP1	0.00322228	0.0617996	1.65092	0.0268887	1.88444	0.0724284	1.25649	0.03919	1.43422	0.552712	1.21849	0.0310747	1.689	0.224687	1.47891	0.903199	1.01833	0.682022	0.891661	0.542015	0.835725	0.0145907	0.731772
ENSG00000224795	C11orf39	0.00999505	0.12579	1.66202	0.0340524	1.73155	0.0835441	1.35908	0.0359784	1.41595	0.809776	0.941718	0.075038	1.40205	0.269389	1.39223	0.422413	1.09101	0.737225	1.08338	0.395963	1.15853	0.00636701	1.15042
ENSG00000036530	CYP46A1	0.0099158	0.0658128	1.51859	0.029464	2.11462	0.341899	1.22095	0.0865163	1.70016	0.230239	0.873452	0.449258	1.22524	0.898938	1.03314	0.271619	1.12459	0.595513	0.948268	0.233182	1.28752	0.592305	1.08566
ENSG00000172943	PHF8	0.00200248	0.049275	1.29813	0.160792	1.23134	0.0260243	1.18896	0.344336	1.12779	0.331428	0.917004	0.3508	1.0807	0.142035	1.11669	0.514787	0.912102	0.61926	0.94248	0.938832	0.994654	0.506653	1.02778
ENSG00000200897	SNORD74	0.00622103	0.141721	1.34022	0.0342224	1.52474	0.57879	1.08701	0.126197	1.23668	0.234754	0.76433	0.615498	0.917152	0.676571	1.11247	0.175161	0.6911	0.559334	0.838278	0.0673451	0.904191	0.471423	1.09675
ENSG00000252470	RNU6-551P	0.00635562	0.0350828	1.23971	0.0596327	1.54296	0.128218	1.13982	0.033827	1.41863	0.759675	1.02788	0.560846	0.914782	0.44441	0.930342	0.403333	0.854133	0.291082	0.868662	0.305874	0.830969	0.255486	0.845103
ENSG00000041982	TNC	0.00337295	0.0682207	1.48944	0.0426231	1.35833	0.0530498	1.54567	0.120386	1.40961	0.275997	1.10259	0.37621	1.16221	0.0498117	1.54564	0.705495	0.959574	0.172598	1.27615	0.475408	0.870289	0.47153	1.15741
ENSG00000237632	S100A11P1	4.46491e-05	0.00224663	1.7846	0.0181384	1.80596	0.032672	1.44136	0.0890419	1.45862	0.169351	0.787581	0.719499	1.10084	0.135913	1.62023	0.0810055	0.684031	0.920608	1.00677	0.48072	0.868521	0.0440222	1.27831
ENSG00000203987	RP11-188C12.3	0.000275598	0.0855732	1.41115	0.0419868	1.50929	0.0800535	1.43032	0.0242279	1.52979	0.00269854	1.13918	0.123662	1.24413	0.726707	0.980598	0.201468	1.29113	0.592693	1.01764	0.442032	1.13338	0.0622568	0.89331
ENSG00000231713	AF064860.7	0.000809334	0.0245708	1.28008	0.014796	1.41804	0.0469763	1.31893	0.0539243	1.46108	0.208194	1.13165	0.67377	1.06531	0.441215	0.895749	0.47281	1.11445	0.635668	0.937073	0.818886	0.984798	0.0643211	0.828056
ENSG00000256248	RP11-123O10.4	0.00886645	0.170719	1.08837	0.0717946	1.19861	0.0222187	1.09149	0.0238004	1.20205	0.343123	1.06563	0.347613	1.07833	0.254293	1.0587	0.322771	1.05241	0.142978	1.03326	0.431753	0.987601	0.674003	0.969626
ENSG00000269926	RP11-442H21.2	0.00451455	0.366645	1.15298	0.0733317	1.42254	0.038468	1.27834	0.0419183	1.5772	0.323228	1.16277	0.542582	1.08797	0.055994	0.887324	0.0604813	1.25722	0.869185	1.02536	0.57	1.08122	0.0287273	0.881827
ENSG00000272979	RP11-647K16.1	0.000947247	0.192583	1.38121	0.0298592	1.86891	0.551486	1.12839	0.0638906	1.52682	0.0292308	1.59019	0.0849533	1.45868	0.0444905	1.46605	0.0148179	1.511	0.190821	1.51863	0.670097	0.950198	0.796551	0.954996
ENSG00000107862	GBF1	0.00996499	0.452808	1.16586	0.200509	1.35984	0.0821247	1.22677	0.00606229	1.43088	0.0632837	1.47291	0.246193	1.09855	0.132495	1.1569	0.112821	1.31388	0.0732147	1.38367	0.162985	0.892032	0.0629616	0.939414
ENSG00000215424	MCM3AP-AS1	0.00921278	0.359491	1.34369	0.220301	1.4141	0.0602936	1.966	0.0167462	2.06902	0.0992912	2.45514	0.12149	1.74647	0.1743	1.88354	0.0631934	2.08085	0.0715724	2.24416	0.314573	0.847548	0.43379	0.914068
ENSG00000132906	CASP9	0.0070128	0.318801	1.33457	0.0546151	1.43415	0.291706	1.5559	0.148992	1.672	0.145002	1.83194	0.0581881	1.63356	0.0234919	1.63764	0.266236	1.52041	0.234244	1.5242	0.179396	0.829943	0.310825	0.832016
ENSG00000254139	CTD-2339F6.1	0.00131893	0.243636	1.28767	0.0215525	1.88827	0.702396	1.08706	0.0570617	1.59409	0.121775	1.19075	0.0457878	1.56146	0.108519	1.50361	0.0216804	1.24603	0.323904	1.19986	0.318891	1.04642	0.953149	1.00765
ENSG00000266318	MIR5692A1	0.00281221	0.0408419	1.549	0.0362698	1.84361	0.122003	1.46405	0.084143	1.74251	0.251035	1.55075	0.169064	1.74323	0.175257	1.51103	0.0465448	1.3723	0.329501	1.18951	0.61094	0.884929	0.206021	0.767054
ENSG00000267589	CTC-232P5.4	0.00172523	0.127513	1.28854	0.0178801	1.63921	0.667425	0.956873	0.0121929	1.21728	0.196374	1.26813	0.0525778	1.67954	0.110084	1.50549	0.199112	1.28586	0.33172	1.15261	0.64033	1.01398	0.406095	0.908904
ENSG00000260844	RP11-578F21.9	0.00983924	0.417377	1.18184	0.0992914	1.50636	0.162644	1.16883	0.0335024	1.48978	0.0863593	1.48103	0.14337	1.63327	0.325887	1.37548	0.0365136	1.44096	0.192003	1.21352	0.761215	0.972947	0.0392205	0.819377
ENSG00000200462	RNU6-727P	0.00425389	0.596334	1.05008	0.171268	1.2511	0.409322	0.94137	0.41803	1.12158	0.22508	1.04384	0.0632616	1.33691	0.0364502	1.39829	0.584244	1.07656	0.302561	1.12599	0.767751	1.03135	0.369002	1.0787
ENSG00000274508	RP11-212I21.5	0.0069918	0.346055	1.1987	0.304077	1.37319	0.316224	0.913578	0.82211	1.04657	0.0501055	1.25666	0.0712275	1.4538	0.0325513	1.49775	0.256691	1.08323	0.0342016	1.11597	0.118057	0.861984	0.0744435	0.888042
ENSG00000268078	RP11-805I24.4	0.00556279	0.508336	1.03972	0.0466758	1.59501	0.0933349	0.74048	0.00625445	1.13595	0.599718	1.15354	0.184809	1.53124	0.015318	1.75179	0.740807	1.11739	0.160306	1.27834	0.726905	0.968663	0.526047	1.10819
ENSG00000201635	Y_RNA	3.17516e-05	0.0976267	1.65174	0.0864027	1.31679	0.425586	0.844128	0.0538109	0.672948	0.672748	0.955857	0.123166	1.30797	0.0340804	1.58927	0.767031	0.992221	0.0985696	1.20561	0.75377	1.03804	0.108767	1.26129
ENSG00000161405	IKZF3	0.000377035	0.00306214	1.70204	0.0767066	1.43058	0.529921	1.0538	0.464707	0.885727	0.454829	0.913072	0.135471	1.53943	0.0523713	1.62387	0.275382	1.09036	0.126141	1.15016	0.253744	1.19416	0.0413271	1.25966
ENSG00000222041	LINC00152	0.00299304	0.0887077	1.19673	0.243405	1.20642	0.167287	0.951406	0.731322	0.959109	0.624488	1.04749	0.056358	1.23722	0.0641982	1.3436	0.824123	1.01253	0.268149	1.09959	0.550879	0.966628	0.618946	1.04974
ENSG00000225846	RP11-630D6.1	0.00515973	0.0105998	1.63898	0.258909	1.30273	0.217981	0.937268	0.205089	0.744976	0.560229	0.916093	0.120369	1.44978	0.218312	1.51425	0.202777	0.917004	0.73731	0.95778	0.993645	1.00099	0.143357	1.04551
ENSG00000227716	AP000459.7	0.00477989	0.0454271	1.7102	0.116845	1.49133	0.700073	1.05851	0.267776	0.923041	0.214995	0.891207	0.0364184	1.37669	0.400366	1.23188	0.402102	1.1002	0.785819	0.98448	0.0682636	1.23451	0.47487	1.10466
ENSG00000168405	CMAHP	0.00369137	0.0744859	1.26424	0.0584078	1.13889	0.207468	1.17539	0.324299	1.05885	0.245439	1.21644	0.0246176	1.34158	0.0726358	1.39278	0.198075	1.24301	0.124181	1.29044	0.799026	1.02184	0.110426	1.06083
ENSG00000258512	LINC00239	0.00979847	0.0860994	1.52052	0.523802	1.14819	0.895579	0.981618	0.13651	0.741251	0.578446	0.942523	0.115452	1.97461	0.212797	1.9255	0.13519	1.22338	0.24674	1.19295	0.02158	1.29798	0.254293	1.2657
ENSG00000166925	TSC22D4	0.00739126	0.0748925	1.6513	0.0643252	1.5917	0.813717	1.07304	0.792174	1.03431	0.125312	0.781635	0.0673136	1.87012	0.0471073	1.50382	0.813403	1.06267	0.39809	0.854528	0.262332	1.35955	0.502083	1.09326
ENSG00000236519	LINC01424	0.00526693	0.0149688	1.69083	0.068385	1.57196	0.134809	1.41232	0.118279	1.31303	0.645872	0.913747	0.0842231	1.55653	0.121674	1.25989	0.231563	1.27071	0.868715	1.02854	0.170988	1.39066	0.233823	1.12563
ENSG00000006128	TAC1	0.0077403	0.0937453	1.25698	0.252099	1.28598	0.16315	1.18512	0.234007	1.21246	0.0276411	0.881297	0.140244	1.52693	0.106269	1.55287	0.3539	1.10476	0.263209	1.12353	0.160083	1.25356	0.100391	1.27486
ENSG00000261011	RP11-96C23.11	0.00807391	0.116768	1.34835	0.160759	1.27736	0.782019	1.02118	0.704923	0.967411	0.100968	0.826546	0.076528	1.62646	0.260874	1.30351	0.975349	1.0037	0.306614	0.804409	0.350113	1.21434	0.915182	0.973217
ENSG00000153904	DDAH1	0.00386293	0.0627279	1.39471	0.065446	1.36892	0.259698	1.23722	0.388247	1.21434	0.18208	0.817883	0.152402	1.40743	0.686855	1.04768	0.532646	1.11296	0.146968	0.828477	0.148532	1.36078	0.912286	1.01295
ENSG00000120656	TAF12	0.0073395	0.0153184	1.31881	0.0318571	1.2043	0.858878	1.01821	0.437635	0.929805	0.153566	0.784312	0.287819	1.19643	0.843392	0.976979	0.8339	0.970074	0.0375631	0.792143	0.016464	1.23685	0.925728	1.00998
ENSG00000232677	LINC00665	0.00582715	0.189881	1.15578	0.167553	1.45818	0.583551	1.03385	0.380507	1.30435	0.306358	0.801644	0.038774	1.60952	0.0723946	1.24752	0.135955	1.38556	0.481842	1.07393	0.0079872	1.7284	0.0717643	1.33966
ENSG00000226024	COX5BP7	0.00279519	0.026225	3.13725	0.0639432	3.03522	0.018459	1.61265	0.299708	1.5602	0.55058	1.22162	0.0414252	2.11736	0.115429	1.96864	0.311583	1.43018	0.0811487	1.32973	0.56555	1.17072	0.730131	1.08849
ENSG00000272627	RP11-354E23.5	0.00321973	0.0168511	1.89732	0.0848458	2.25412	0.194074	1.40971	0.162996	1.67481	0.0357828	1.33481	0.0696828	2.34134	0.181409	1.71927	0.101604	1.89895	0.0227533	1.39442	0.218055	1.42264	0.665139	1.04466
ENSG00000249664	CTD-2227C6.2	0.00195168	3.73235e-07	2.18904	0.000816614	2.28147	0.107727	1.57007	0.101162	1.63637	0.202102	1.40091	0.0103777	2.10809	0.186383	1.67814	0.102395	1.74344	0.0625588	1.38786	0.588354	1.2445	0.962104	0.990686
ENSG00000242358	RPS21P4	0.00411275	0.0170355	5.60229	0.0711787	4.26235	0.0606279	3.46991	0.244387	2.63999	0.372033	1.33916	0.0206457	4.49385	0.0462348	3.76014	0.253648	2.41535	0.0195113	2.021	0.542189	1.80363	0.341527	1.50915
ENSG00000253638	CTC-369M3.1	0.000412047	0.0581657	1.54925	0.0523669	1.58634	0.322093	1.21639	0.238829	1.24551	0.0724903	1.20247	0.120463	1.31339	0.0226044	1.42959	0.180511	1.30035	0.0888614	1.41539	0.419236	1.0814	0.125085	1.17707
ENSG00000257513	NPIPB1P	3.93517e-05	0.0110458	2.68223	0.0039352	3.04618	0.0520769	1.71	0.0239547	1.94203	0.256279	1.27715	0.0695631	1.99538	0.0892323	2.06809	0.00974908	1.80317	0.0393092	1.86887	0.228221	1.41186	0.274201	1.46331
ENSG00000234084	RP3-388E23.2	0.00113057	0.0281582	1.42913	0.048706	1.60318	0.548823	1.09764	0.365342	1.23131	0.358346	1.05802	0.0407414	1.32045	0.00259483	1.28085	0.235126	1.23968	0.177424	1.2025	0.283953	1.1717	0.137142	1.13655
ENSG00000253019	RN7SKP35	0.000239727	0.0140868	1.37291	0.0329651	1.48079	0.103857	1.21928	0.182559	1.31509	0.115234	1.16479	0.000413804	1.34549	0.0899141	1.20924	0.0678278	1.36333	0.27319	1.22527	0.0396507	1.17045	0.587059	1.05193
ENSG00000242068	RP11-259P15.4	1.92246e-05	0.00792708	1.71499	0.0341295	1.74937	0.0835604	1.41893	0.130648	1.44737	0.0502172	1.33022	0.0500772	1.6077	0.0170736	1.56157	0.123099	1.41706	0.0478685	1.3764	0.607466	1.06528	0.542275	1.03471
ENSG00000279571	RP11-56D16.8	0.00386938	0.0262126	1.71491	0.0271328	1.71451	0.203339	1.35714	0.215082	1.35682	0.527669	1.12174	0.0948525	1.45475	0.0632202	1.46216	0.27029	1.30053	0.169662	1.30716	0.511087	1.15939	0.268168	1.1653
ENSG00000237818	RPS3AP29	0.000282931	0.00809947	2.08575	0.0356224	1.83647	0.177488	1.52302	0.200598	1.34099	0.77814	1.04333	0.0330954	1.74303	0.0288854	1.66002	0.311452	1.40818	0.302725	1.34112	0.13945	1.34969	0.125487	1.28541
ENSG00000230764	MTND1P4	0.00531642	0.163586	1.23719	0.0153667	1.61511	0.850876	0.966673	0.131342	1.26196	0.605086	1.03125	0.0426714	1.29561	0.0492849	1.33124	0.628802	1.09964	0.480404	1.12988	0.732243	1.06631	0.482079	1.09563
ENSG00000206856	RNU6-427P	0.00567483	0.126823	1.5691	0.0843361	1.69165	0.417079	1.16605	0.362653	1.25713	0.627601	1.06563	0.00304294	1.54614	0.0108314	1.5016	0.326465	1.28779	0.412924	1.2507	0.157712	1.20849	0.314417	1.17368
ENSG00000159197	KCNE2	0.000299081	0.0285479	1.49347	0.0277295	1.48607	0.132291	1.25362	0.143655	1.24741	0.229277	1.21985	0.0190909	1.45582	0.406776	1.16821	0.0651698	1.48411	0.00937649	1.19091	0.01404	1.21664	0.87359	0.97628
ENSG00000162419	GMEB1	0.000721702	0.013692	1.313	0.00455315	1.32648	0.422541	1.1375	0.299848	1.14918	0.177218	1.23365	0.0590944	1.30891	0.118658	1.18899	0.139162	1.26176	0.180134	1.14615	0.776403	1.02278	0.328592	0.929075
ENSG00000165078	CPA6	0.00372392	0.0927421	1.32562	0.154772	1.34164	0.785171	1.04148	0.759974	1.05407	0.221011	1.14047	0.0612258	1.4289	0.117433	1.20893	0.0946024	1.29041	0.466764	1.09177	0.129796	1.13147	0.531828	0.957294
ENSG00000251260	WDFY3-AS1	0.00608606	0.0626288	1.50821	0.0414093	1.5818	0.227387	1.18682	0.160841	1.24473	0.896133	0.988035	0.118809	1.28423	0.0750142	1.31427	0.121772	1.1967	0.464648	1.2247	0.0634075	1.2112	0.279816	1.23954
ENSG00000276955	Metazoa_SRP	0.00773229	0.116919	1.60611	0.0327737	1.58352	0.374519	1.23905	0.169564	1.22162	0.171099	1.28684	0.0564302	1.37844	0.0470632	1.23962	0.109392	1.40935	0.416889	1.26742	0.00884306	1.0952	0.91934	0.984912
ENSG00000141506	PIK3R5	4.81872e-05	0.0498115	1.55147	0.00847657	2.313	0.76572	0.928603	0.188063	1.38441	0.559739	1.10747	0.0601998	1.67493	0.0191398	1.81567	0.19006	1.4252	0.151856	1.54496	0.0224205	1.2869	0.0636503	1.39503
ENSG00000149295	DRD2	0.00477442	0.0908375	1.20442	0.0337527	1.33176	0.793126	1.03934	0.395833	1.14923	0.363343	1.09354	0.136774	1.22944	0.105028	1.18783	0.166877	1.25614	0.275048	1.21363	0.19171	1.1487	0.265598	1.10983
ENSG00000043355	ZIC2	0.00193869	0.0340797	1.3473	0.0173692	1.28017	0.0444927	1.0983	0.658835	1.04357	0.832783	1.0091	0.0631475	1.25119	0.0264365	1.22403	0.106437	1.12036	0.355828	1.09604	0.271251	1.11026	0.500544	1.08616
ENSG00000162775	RBM15	9.03101e-05	0.00780427	2.13322	0.0156203	1.92066	0.285804	1.25029	0.655392	1.12571	0.405072	1.16135	0.135501	1.43227	0.103472	1.60329	0.272717	1.33287	0.0665832	1.49202	0.123566	1.14769	0.0193344	1.28473
ENSG00000237846	RP11-216M21.1	0.00399321	0.0443816	1.57327	0.0725904	2.25131	0.287806	1.15477	0.143929	1.65244	0.207201	1.44226	0.0305109	1.41962	0.292935	1.29624	0.117576	1.64593	0.212178	1.50288	0.394416	1.14121	0.328045	1.04203
ENSG00000173193	PARP14	0.0020112	0.0878291	1.53021	0.0663623	1.93907	0.276862	1.21467	0.121485	1.53922	0.0401511	1.44607	0.172127	1.24453	0.692865	1.08556	0.131153	1.63584	0.0736259	1.42688	0.438472	1.13124	0.707559	0.986734
ENSG00000162073	PAQR4	0.00871333	0.0441754	1.32256	0.178191	1.39742	0.0480077	1.21591	0.226445	1.28473	0.189083	1.1872	0.362203	1.1734	0.826416	1.03114	0.0454115	1.45656	0.100273	1.27996	0.0130339	1.22689	0.209221	1.07813
ENSG00000188716	DUPD1	0.0058113	0.057169	3.71866	0.0277813	4.7831	0.162485	2.35588	0.115404	3.03024	0.10291	1.64201	0.0769651	1.7953	0.456811	1.52065	0.240437	2.37884	0.108314	2.01492	0.410493	1.44873	0.241945	1.2271
ENSG00000187726	DNAJB13	0.00639728	0.0183475	1.5959	0.0841142	1.71626	0.0514689	1.33842	0.099105	1.43937	0.00330822	1.32314	0.250383	1.42893	0.183394	1.46703	0.0170264	1.44774	0.103594	1.48634	0.134909	1.09417	0.512341	1.12334
ENSG00000115944	COX7A2L	0.00508003	0.045391	1.59461	0.00251663	1.66929	0.216877	1.22876	0.0971108	1.28631	0.138136	1.30601	0.135586	1.31148	0.0593274	1.36421	0.189144	1.22873	0.35282	1.27813	0.765597	0.940826	0.931263	0.978651
ENSG00000152086	TUBA3E	0.00480269	0.0987483	1.73151	0.0374196	1.4972	0.840878	1.05463	0.707096	0.911912	0.0698733	0.865337	0.0184149	1.71864	0.162685	1.32443	0.128245	1.31324	0.953117	1.01202	0.0357147	1.51761	0.37855	1.16951
ENSG00000269575	RP11-157B13.3	0.00748394	0.0274917	1.90347	0.0420181	1.63955	0.361259	1.23602	0.607609	1.06464	0.874102	1.01614	0.0443405	1.5814	0.170013	1.36197	0.0408979	1.30658	0.503749	1.12529	0.223552	1.28583	0.489716	1.10742
ENSG00000188322	SBK1	0.00193796	0.157996	1.53812	0.0546811	2.18238	0.0213483	1.62653	0.010967	2.30782	0.114695	1.66267	0.34807	1.27291	0.329117	1.1743	0.00376525	1.75467	0.0565436	1.61874	0.831216	1.05533	0.898417	0.973577
ENSG00000085840	ORC1	0.000126392	0.116661	1.50587	0.0289902	1.66109	0.00829562	1.5201	0.00597791	1.67679	0.00111491	1.33672	0.230845	1.22731	0.04372	1.18709	0.0446528	1.5966	0.0112278	1.54428	0.236067	1.19441	0.0746495	1.15527
ENSG00000219626	FAM228B	0.00670825	0.116881	1.49319	0.078167	1.80817	0.175001	1.63426	0.0587987	1.97899	0.10888	1.24882	0.171789	1.3281	0.0428495	1.20899	0.312849	1.442	0.186111	1.31267	0.607964	1.15469	0.667609	1.05112
ENSG00000154537	FAM27C	0.00413504	0.00147105	2.9826	0.00973977	2.70047	0.0353912	2.61365	0.104289	2.36642	0.675114	1.17047	0.10694	2.48752	0.0832941	1.82845	0.245581	2.29539	0.239852	1.68722	0.365146	1.96109	0.222621	1.44149
ENSG00000260261	RP11-480A16.1	0.00230462	0.0146214	2.179	0.00507996	2.0441	0.0214388	1.79055	0.00952019	1.6797	0.165203	1.1985	0.231991	1.62016	0.376906	1.428	0.107315	1.54717	0.147675	1.36368	0.309029	1.29092	0.123993	1.13782
ENSG00000207319	Y_RNA	0.00683528	0.0322546	1.37675	0.0205055	1.41349	0.0441709	1.23628	0.0414939	1.26927	0.489434	1.13296	0.193511	1.35877	0.198563	1.28889	0.0226371	1.36106	0.0226397	1.29107	0.423409	1.20133	0.389584	1.13955
ENSG00000135968	GCC2	0.00802795	0.114653	1.31792	0.00774727	1.2894	0.0375421	1.32067	0.11462	1.29208	0.908181	1.01722	0.0659531	1.07549	0.0730065	1.25809	0.249911	1.09822	0.077346	1.28467	0.555405	1.07963	0.0611823	1.26292
ENSG00000183762	KREMEN1	0.00935088	0.0181429	1.77608	0.144435	1.55527	0.0411207	1.5024	0.272748	1.31561	0.107773	1.42606	0.818595	0.949561	0.130818	1.50476	0.476288	1.2247	0.122791	1.94078	0.408568	0.858803	0.252726	1.36094
ENSG00000139263	LRIG3	0.00127824	0.0593803	1.19781	0.0617136	1.17107	0.17627	1.16116	0.177833	1.13524	0.392468	1.09508	0.282945	1.06595	0.0303573	1.20547	0.236137	1.13663	0.0131228	1.28541	0.444263	1.03795	0.143226	1.17381
ENSG00000105808	RASA4	0.00564834	0.0212023	1.72154	0.0309532	1.50216	0.0347447	1.27316	0.22355	1.11091	0.0630807	0.937768	0.0742599	1.42171	0.513177	1.21155	0.0300031	1.20232	0.892157	1.02459	0.0309253	1.28211	0.649796	1.09258
ENSG00000144712	CAND2	0.00157138	0.102651	1.5538	0.0980894	1.37656	0.00469457	1.42395	0.0365963	1.26152	0.409413	1.04194	0.190798	1.13351	0.542216	1.07746	0.124306	1.14316	0.0470489	1.08663	0.0231155	1.09715	0.415487	1.0429
ENSG00000067829	IDH3G	0.00477578	0.036432	1.365	0.0818618	1.35717	0.0396979	1.29355	0.0803833	1.28613	0.192185	1.17443	0.0554812	1.32253	0.417137	1.14578	0.165149	1.17007	0.943051	1.0137	0.948142	0.996287	0.248485	0.86314
ENSG00000220563	PKMP3	0.00616853	0.0498645	1.78154	0.222331	1.3597	0.0313453	1.59565	0.161833	1.21782	0.0707935	1.34456	0.153206	1.62717	0.0941169	1.28463	0.132836	1.3175	0.834023	1.04015	0.924469	0.97988	0.0919584	0.773601
ENSG00000275138	RP11-432L12.1	2.45532e-05	0.0204001	2.4025	0.0175484	2.22237	0.010947	1.65523	0.0212257	1.53113	0.825284	1.02259	0.0173069	1.5799	0.446083	1.12597	0.297821	1.23391	0.0568367	0.879385	0.476249	1.20664	0.299076	0.859955
ENSG00000259916	RP11-407P15.2	0.000509107	0.0633601	2.17387	0.0924375	2.18223	0.0444492	1.66347	0.0394808	1.66987	0.624657	1.05448	0.0107726	1.92461	0.218194	1.30809	0.131565	1.40334	0.559499	0.953805	0.326772	1.33084	0.523469	0.904526
ENSG00000083622	AC000111.6	0.00283345	0.034999	2.07724	0.0209368	2.11628	0.0141803	1.74888	0.01483	1.78176	0.870847	1.04307	0.0767438	1.76308	0.709849	1.06816	0.368057	1.28845	0.175657	0.780606	0.68025	1.23525	0.214788	0.748375
ENSG00000226857	DUTP3	0.00933539	0.222059	1.35157	0.0723066	1.46524	0.0206889	1.37637	0.05342	1.49212	0.770681	1.07386	0.0450924	1.38774	0.0732713	1.14705	0.058581	1.22901	0.898432	1.01586	0.594932	1.14449	0.655182	0.945992
ENSG00000281117	AC034198.1	0.0077976	0.0231077	1.23297	0.0430288	1.34692	0.321534	1.14674	0.0710533	1.25272	0.773881	1.01527	0.047103	1.36869	0.543135	1.1014	0.000915725	1.14655	0.326759	0.922636	0.12984	1.1293	0.0294827	0.908757
ENSG00000157617	C2CD2	0.00200065	0.0112038	1.56841	0.0191374	1.65749	0.146424	1.46283	0.0260058	1.54592	0.577317	0.917407	0.0875565	1.56551	0.0714676	1.61239	0.374133	1.09898	0.387467	1.13189	0.485131	1.19792	0.0720266	1.23379
ENSG00000223608	DSCR4-IT1	0.00127642	0.0287904	1.45478	0.0112189	1.59324	0.0296305	1.33062	0.0292634	1.45727	0.525887	0.890796	0.0524269	1.63921	0.0400134	1.36314	0.177537	1.31917	0.568479	1.097	0.242004	1.48089	0.21015	1.23149
ENSG00000241945	PWP2	0.00029777	0.0103948	1.80192	0.03853	1.7879	0.0502674	1.4649	0.150528	1.4535	0.013048	1.28476	0.0680076	1.21422	0.633265	0.93088	0.0217206	1.19339	0.25023	0.914909	0.284202	0.928882	0.0107813	0.712124
ENSG00000198353	HOXC4	0.0036055	0.0283839	1.63192	0.0356002	1.50957	0.000357917	1.32648	0.0605545	1.22703	0.0832143	1.29364	0.0846022	1.24148	0.906661	1.02522	0.022687	1.21473	0.984202	1.00312	0.594494	0.939002	0.186089	0.775429
ENSG00000272219	CTB-181H17.1	0.00194846	0.0430824	1.57673	0.00883048	1.7117	0.34375	1.19342	0.220847	1.29558	0.0222257	1.07644	0.039256	1.28467	0.628256	0.930407	0.615712	1.10168	0.0108712	0.797874	0.893788	1.02344	0.00253162	0.741216
ENSG00000249684	RP11-423H2.3	0.00183282	0.0668825	1.28079	0.00741549	1.35472	0.309023	1.11587	0.227833	1.18028	0.24737	0.952858	0.162734	1.13755	0.441896	0.952396	0.995466	0.99933	0.120514	0.836672	0.613864	1.04877	0.125036	0.878065
ENSG00000258088	RP11-114H23.2	0.00406872	0.0736198	1.8874	0.114333	1.72154	0.133579	1.32755	0.278723	1.21089	0.0838088	1.10203	0.0757548	1.24946	0.3424	0.853857	0.730162	1.0797	0.117455	0.73785	0.920635	0.979737	0.0909318	0.669536
ENSG00000204894	RP11-208G20.2	0.00490249	0.00475461	1.84216	0.0284439	2.21443	0.242055	1.38335	0.119055	1.6629	0.823522	1.03692	0.0361553	1.65577	0.803021	1.05738	0.345632	1.40188	0.558709	0.895252	0.259069	1.35197	0.328308	0.863379
ENSG00000223431	MTND6P21	0.000445731	0.00272788	1.41007	0.0121871	1.48011	0.135714	1.34493	0.134941	1.41173	0.182133	1.20941	0.00615757	1.35981	0.448578	1.03589	0.203841	1.33314	0.916266	1.01558	0.248728	1.10231	0.044213	0.839731
ENSG00000185753	CXorf38	0.00858382	0.170356	1.49178	0.167978	1.60529	0.175905	1.18023	0.144932	1.27003	0.0562162	1.18441	0.0354579	1.3949	0.281627	1.23705	0.00306323	1.25844	0.334474	1.11602	0.227309	1.0625	0.347067	0.942262
ENSG00000257379	RP11-793H13.8	0.00135701	0.0641709	2.08132	0.0541266	1.87835	0.225469	1.22112	0.660365	1.10203	0.0584524	1.06555	0.0280801	1.5952	0.0143135	1.48411	0.349046	1.21223	0.449748	1.12782	0.494228	1.13766	0.670305	1.05844
ENSG00000111846	GCNT2	0.00212101	0.0847922	1.68319	0.0688138	1.65772	0.0252463	1.30044	0.0912931	1.28076	0.0719066	1.37167	0.163112	1.45233	0.337586	1.29987	0.0830238	1.4401	0.223501	1.28892	0.62707	1.04989	0.580861	0.939675
ENSG00000087095	NLK	0.00940896	0.0680013	1.31783	0.113641	1.44156	0.131795	1.10578	0.0600855	1.2096	0.187045	1.10028	0.211132	1.16105	0.26178	1.11476	0.388923	1.10257	0.198246	1.05861	0.980349	1.00208	0.664325	0.962127
ENSG00000103599	IQCH	0.00127536	0.110003	1.99101	0.0469424	2.12201	0.171006	1.17536	0.250842	1.25269	0.505939	1.08975	0.0143928	1.43038	0.145448	1.38303	0.25945	1.18748	0.259252	1.14817	0.303506	1.08968	0.353738	1.0536
ENSG00000116350	SRSF4	0.00253936	0.138221	1.87822	0.11091	2.04415	0.495888	1.0967	0.103823	1.19358	0.0054579	1.19328	0.0665098	1.37249	0.287419	1.14016	0.0330701	1.27156	0.334822	1.05631	0.378776	1.0656	0.0670311	0.885215
ENSG00000185973	TMLHE	0.00624807	0.0814382	3.07659	0.0624282	3.43879	0.537262	1.31258	0.388649	1.4671	0.511869	1.10535	0.209846	1.8448	0.293543	1.53872	0.249646	1.51652	0.329809	1.26491	0.21776	1.37199	0.385641	1.14435
ENSG00000131738	KRT33B	0.00694142	0.091343	3.44969	0.127571	3.65862	0.192605	1.30973	0.207204	1.38905	0.391779	0.888904	0.251641	1.82117	0.224114	1.68779	0.872248	0.959508	0.510858	0.889233	0.58486	1.07943	0.994767	1.00037
ENSG00000264558	RP11-138C9.1	0.00215253	0.122775	2.02324	0.106102	2.11038	0.176862	1.20489	0.156275	1.25678	0.381467	1.08797	0.0775271	1.94239	0.0942097	1.79104	0.233506	1.22363	0.407269	1.12829	0.235488	1.12469	0.647063	1.03706
ENSG00000226554	MTCL1P1	0.00905018	0.117491	2.9663	0.141484	3.16762	0.112322	1.35651	0.0795845	1.44857	0.145608	1.26564	0.166408	2.08296	0.225916	1.84659	0.15766	1.44951	0.257321	1.28503	0.412977	1.14528	0.882263	1.01532
ENSG00000268001	CARD8-AS1	0.0031674	0.105426	3.00778	0.0765895	3.78545	0.233231	1.35085	0.0624651	1.70012	0.00101279	1.34065	0.153989	2.0626	0.21086	1.93777	0.0209573	1.56287	0.0457799	1.46829	0.135616	1.16576	0.359628	1.0952
ENSG00000214252	AZGP1P2	0.000292086	0.0358719	1.56009	0.0602104	1.86529	0.919365	0.985959	0.00985465	1.17884	0.661781	1.06032	0.0359729	1.46737	0.367261	1.1241	0.0414934	1.28494	0.427585	0.984343	0.206264	1.21184	0.573401	0.928345
ENSG00000271026	KATNBL1P1	0.00606301	0.0833432	1.88096	0.103979	1.9894	0.305047	1.28877	0.0936668	1.36308	0.0307109	1.31264	0.109827	1.71626	0.150654	1.27285	0.0978936	1.58722	0.210039	1.17715	0.449758	1.20918	0.433856	0.896785
ENSG00000124786	SLC35B3	0.0021063	0.0307664	2.5396	0.0469773	2.90425	0.243433	1.3931	0.0999019	1.59313	0.108607	1.2662	0.0803078	1.69345	0.228411	1.32174	0.190004	1.53064	0.117184	1.19466	0.566688	1.20885	0.680292	0.943504
ENSG00000259996	RARRES2P8	0.00695886	0.0337072	2.13347	0.0914674	2.30463	0.269806	1.40727	0.205175	1.52017	0.349873	1.21271	0.132265	1.4871	0.106613	0.871174	0.251866	1.64289	0.867664	0.962439	0.406374	1.35473	0.219282	0.793627
ENSG00000143761	ARF1	0.00464794	0.111147	1.55858	0.0960878	1.72836	0.554984	1.09096	0.289026	1.2098	0.316336	1.10724	0.0352306	1.39378	0.20029	1.14719	0.238935	1.32119	0.527496	1.08744	0.335953	1.19323	0.807534	0.982117
ENSG00000258594	RP11-30G8.2	0.00968755	0.113794	1.24352	0.125987	1.29391	0.0974421	1.13014	0.110695	1.17593	0.0632873	1.11486	0.0932471	1.2531	0.66029	1.05487	0.106068	1.21667	0.672133	1.0242	0.218428	1.09131	0.186594	0.918679
ENSG00000204052	LRRC73	0.00979761	0.0206326	2.04767	0.0577231	2.74457	0.784621	1.08005	0.0547522	1.44763	0.941801	0.988804	0.338949	1.14	0.696556	1.11195	0.669677	1.05878	0.844627	1.03273	0.560797	1.07077	0.351979	1.04443
ENSG00000215957	MIR300	0.00691564	0.0213331	1.55977	0.0110898	1.59328	0.618538	1.10336	0.517862	1.12706	0.937601	0.993643	0.0554355	1.23225	0.564825	1.08043	0.244679	1.24761	0.291405	1.09389	0.189598	1.25559	0.148827	1.10089
ENSG00000230379	AP000146.2	0.00365535	0.0260091	1.38402	0.0214333	1.44276	0.133518	1.14968	0.0835431	1.19848	0.291792	0.922188	0.102064	1.23379	0.158148	1.27444	0.503885	1.09036	0.222082	1.12628	0.0839482	1.18236	0.00554617	1.22131
ENSG00000282033	RP11-506F3.1	0.00511395	0.176334	1.51019	0.00886662	1.77117	0.0905345	1.17916	0.117123	1.38293	0.217696	1.16239	0.150071	1.3316	0.0884172	1.41506	0.394348	1.20904	0.0273063	1.28481	0.730726	1.04013	0.282889	1.10532
ENSG00000225546	RP11-328J2.1	0.00330743	0.0970013	1.9911	0.117094	2.06351	0.0569822	1.41555	0.124061	1.46703	0.0115537	1.2183	0.0898733	1.46707	0.969701	0.998107	0.126123	1.36522	0.702279	0.928817	0.437856	1.1206	0.204913	0.762389
ENSG00000263001	GTF2I	0.00342813	0.0763619	1.84191	0.098147	2.17196	0.140415	1.27259	0.107667	1.50063	0.215362	1.15239	0.103396	1.43439	0.345722	0.820268	0.176941	1.4258	0.514909	0.815355	0.369855	1.23725	0.240861	0.707532
ENSG00000232727	YWHAEP1	0.000917931	0.0370876	2.03731	0.0529412	2.33103	0.27744	1.26053	0.095436	1.44226	0.651912	1.08897	0.0569555	1.54535	0.00651079	0.812046	0.218584	1.35485	0.0917346	0.711943	0.513886	1.24416	0.118347	0.653775
ENSG00000236830	CBR3-AS1	0.000748743	0.0536013	1.75443	0.0372857	1.96337	0.301973	1.19031	0.178576	1.33207	0.200281	1.13288	0.0118122	1.61627	0.300939	0.913409	0.0749469	1.43131	0.209991	0.808881	0.283412	1.26342	0.199844	0.714002
ENSG00000227113	RP11-460N20.4	0.0033197	0.0770723	1.68709	0.0736844	1.60633	0.170588	1.28598	0.273742	1.22442	0.0602668	1.12581	0.196464	1.18734	0.186275	0.846589	0.345197	1.18729	0.343117	0.84655	0.724753	1.0546	0.145454	0.751945
ENSG00000228513	AC023271.1	0.00513444	0.0250881	1.50535	0.133996	1.58341	0.139978	1.33957	0.039355	1.40903	0.411857	1.11298	0.0967291	1.41121	0.317996	0.95123	0.0332678	1.37291	0.593191	0.925411	0.311755	1.23354	0.356334	0.831468
ENSG00000253295	RP11-779O18.1	0.000869287	0.0690701	2.41697	0.0999076	2.52923	0.099375	1.32544	0.138535	1.387	0.0350585	1.16743	0.1685	1.38886	0.640929	0.914064	0.170705	1.07998	0.0242861	0.710776	0.279229	0.925091	0.0178163	0.608839
ENSG00000253884	RP11-726G23.2	0.00148051	0.0497	1.87605	0.0736024	1.82804	0.0613745	1.54139	0.0503067	1.50195	0.236546	1.22603	0.0735638	1.42346	0.696925	0.954026	0.0971095	1.45307	0.51377	0.973869	0.50331	1.18517	0.167845	0.794324
ENSG00000222383	RNA5SP203	0.000144749	0.0678801	1.62932	0.022333	1.78592	0.902709	0.990251	0.573044	1.08543	0.345958	1.11306	0.022652	1.73368	0.391265	1.11214	0.176912	1.28254	0.183029	0.822735	0.429314	1.15226	0.00188731	0.739164
ENSG00000273520	SPDYE8P	0.00234585	0.114074	1.58458	0.0872676	1.64035	0.926216	1.00598	0.682667	1.04138	0.836404	1.01307	0.114673	1.44757	0.326078	1.10762	0.717733	1.05822	0.252195	0.809704	0.66388	1.04456	0.102373	0.799258
ENSG00000182165	TP53TG1	0.0014255	0.0330274	1.67718	0.0116064	1.68974	0.467822	1.07743	0.609482	1.08551	0.55258	0.941457	0.00100789	1.63124	0.727788	1.01748	0.263372	1.25559	0.119343	0.783171	0.317437	1.33367	0.36695	0.831872
ENSG00000233360	Z83844.1	0.00237404	0.147894	1.33081	0.0231189	1.52538	0.463329	1.03405	0.25766	1.18523	0.511427	1.04394	0.021896	1.31382	0.862319	1.00582	0.0685598	1.19485	0.506641	0.91474	0.18839	1.14457	0.29422	0.876241
ENSG00000080608	KIAA0020	0.00246948	0.0276766	2.48354	0.0443406	2.10254	0.301777	1.32979	0.635555	1.12579	0.615024	0.857455	0.0593735	1.55419	0.877243	1.02222	0.561859	1.2316	0.430896	0.810041	0.187705	1.43634	0.67159	0.944703
ENSG00000266960	FAM106DP	0.00275989	0.0828824	1.70043	0.0871095	1.55491	0.328616	1.09924	0.970608	1.00517	0.387069	0.886259	0.112056	1.34378	0.0506904	1.09685	0.703858	1.05013	0.340113	0.857158	0.288889	1.1849	0.209274	0.967165
ENSG00000206709	RNU6-1080P	0.00388696	0.0268616	1.80454	0.0764825	1.70436	0.603152	1.11886	0.828357	1.05675	0.450606	1.13346	0.0473787	1.36771	0.906999	1.01251	0.565065	1.1079	0.273833	0.820173	0.77291	0.977454	0.0204516	0.723601
ENSG00000226972	AC013717.3	1.97236e-05	0.00774095	1.83753	0.00711651	1.97639	0.137271	1.25174	0.236795	1.34633	0.263236	1.1227	0.00206055	1.58469	0.150579	1.23132	0.130846	1.2511	0.893423	0.972116	0.0253442	1.11437	0.325655	0.865876
ENSG00000260781	ARHGAP23P1	0.000391547	0.0195631	3.12344	0.0842578	2.70976	0.0648332	1.79195	0.035757	1.55463	0.34825	1.25571	0.0625999	1.27088	0.411123	0.838452	0.115921	1.38857	0.357986	0.916093	0.369991	1.10581	0.317392	0.729544
ENSG00000229700	RP1-130G2.1	0.00713333	0.150921	1.62398	0.157392	1.68744	0.566901	1.08568	0.532075	1.1281	0.098803	0.833353	0.108793	1.50744	0.120724	1.36056	0.307039	1.05861	0.7317	0.95546	0.00736343	1.2703	0.300451	1.14652
ENSG00000268297	CLEC4GP1	0.000119002	0.0435946	1.89487	0.0180324	2.22628	0.985587	0.996932	0.370943	1.17129	0.150482	0.814602	0.0520156	1.49796	0.276037	1.30276	0.651079	0.950264	0.281862	0.826431	0.259967	1.16654	0.767332	1.01452
ENSG00000169118	CSNK1G1	0.00963027	0.10825	1.88404	0.0797149	1.66467	0.249146	1.30511	0.493475	1.15314	0.424933	0.871275	0.0557332	1.2773	0.0990364	1.22737	0.970856	1.00838	0.770146	0.968954	0.294093	1.15736	0.141026	1.11211
ENSG00000258460	RP11-168L7.1	0.000498845	0.0657566	1.93768	0.0331337	1.95297	0.370069	1.12857	0.479553	1.13747	0.157394	0.883928	0.0489702	1.79311	0.0794548	1.486	0.235689	1.18173	0.806738	0.97933	0.168808	1.33691	0.396165	1.10793
ENSG00000177868	CCDC23	0.000494142	0.105526	2.0757	0.0367706	2.29119	0.468633	1.23291	0.316151	1.36091	0.293716	1.08117	0.0116843	2.34768	0.186765	1.30924	0.0679704	1.57873	0.276166	0.880422	0.0738212	1.4602	0.0265323	0.814319
ENSG00000113263	ITK	9.52818e-05	0.0126735	1.72816	0.0261885	2.01703	0.518687	1.09721	0.232654	1.28061	0.977085	1.00229	0.0148893	1.79581	0.0143163	1.51089	0.167655	1.33345	0.100006	1.12189	0.295231	1.33041	0.406016	1.11933
ENSG00000185610	DBX2	0.00356197	0.0982288	1.52986	0.0633096	1.66436	0.189661	1.23134	0.154533	1.3396	0.386421	1.09591	0.0114104	1.50188	0.457692	1.11553	0.0352825	1.42231	0.0501364	1.05643	0.199705	1.29783	0.696604	0.963974
ENSG00000224658	RP11-631F7.1	0.00547023	0.0698501	1.70712	0.0224209	1.76602	0.337286	1.23072	0.301689	1.27318	0.618415	1.06341	0.258469	1.27984	0.678903	1.05399	0.476647	1.18929	0.859834	0.97942	0.451577	1.11837	0.332279	0.921017
ENSG00000237851	RP1-67K17.4	0.00272011	0.0986118	1.59427	0.0650452	1.60666	0.564955	1.08225	0.535946	1.09066	0.671726	0.947042	0.0100758	1.39549	0.0803513	1.27518	0.547606	1.11651	0.785735	1.02026	0.124584	1.17895	0.484603	1.07731
ENSG00000180697	C3orf22	0.00325752	0.0254733	1.90328	0.0144871	1.86687	0.0540284	1.35624	0.181985	1.3303	0.836596	1.02452	0.00808915	1.41228	0.130414	1.33922	0.105695	1.15723	0.480636	1.09736	0.464115	1.12953	0.775495	1.0711
ENSG00000145103	ILDR1	0.00395456	0.0359938	1.68183	0.0855479	1.77285	0.22842	1.16648	0.180137	1.22961	0.322413	0.94932	0.100931	1.37138	0.115818	1.19576	0.49758	1.10988	0.710623	0.967746	0.435804	1.16913	0.878302	1.01941
ENSG00000250348	RP11-466P24.6	5.69185e-05	0.0398724	2.08041	0.00147419	2.18142	0.0687556	1.2422	0.179235	1.30251	0.867318	1.02113	0.00149697	1.35526	0.544115	1.06631	0.134531	1.25812	0.886228	0.989885	0.18503	1.23208	0.586358	0.969402
ENSG00000070759	TESK2	0.000503515	0.0850376	2.45332	0.0598093	2.89793	0.230381	1.23381	0.0693932	1.45741	0.479981	0.916572	0.154827	1.32231	0.41568	1.10343	0.229468	1.23783	0.531115	1.03293	0.314142	1.3505	0.198473	1.12695
ENSG00000186940	CHCHD2P9	0.00938224	0.070973	1.40448	0.0574314	1.47587	0.154089	1.12454	0.290479	1.1817	0.671069	1.01612	0.114836	1.10908	0.505209	1.02477	0.336215	1.14406	0.605407	1.05709	0.253817	1.12592	0.580288	1.04032
ENSG00000187175	KRTAP12-1	0.0095158	0.0544543	1.5692	0.047147	1.4813	0.236323	1.1777	0.385784	1.11172	0.530345	0.95809	0.200578	1.30182	0.47724	1.14016	0.939044	1.00635	0.0755471	0.881378	0.741439	1.05037	0.430833	0.919932
ENSG00000276281	RN7SL126P	0.00628603	0.0210821	1.92692	0.0399135	1.89912	0.570488	1.09026	0.596332	1.07453	0.555469	0.843192	0.0517381	1.92697	0.421375	1.22233	0.564666	1.11775	0.0922126	0.709021	0.38695	1.32562	0.560621	0.840877
ENSG00000254623	DEFB108P4	0.00112485	0.00646971	2.87654	0.0226195	2.28205	0.0995216	1.76769	0.0607639	1.40237	0.835359	1.06403	0.0708528	1.64456	0.353765	1.30312	0.236617	1.25009	0.829339	0.990549	0.643424	1.17487	0.817912	0.930944
ENSG00000274621	MIR6867	0.00161697	0.00418214	2.47107	0.0144225	2.40711	0.446985	1.20172	0.090071	1.17062	0.629387	0.924663	0.0173125	1.57742	0.814555	1.05149	0.64103	1.12954	0.146816	0.752936	0.558501	1.22157	0.513246	0.814282
ENSG00000255872	RP11-613M10.9	0.000981803	0.00381587	1.65458	0.0146858	1.77002	0.432883	1.08942	0.107342	1.16543	0.122849	0.847802	0.152411	1.59841	0.123777	1.41676	0.622654	1.05714	0.110906	0.937008	0.233578	1.24692	0.339162	1.10522
ENSG00000236590	MTATP6P4	0.00498873	0.0109698	1.40769	0.00105461	1.62274	0.165482	1.09285	0.0277719	1.2598	0.828155	0.964353	0.17192	1.45862	0.259095	1.23223	0.35278	1.11484	0.291115	0.941805	0.129714	1.15605	0.842818	0.976618
ENSG00000122432	SPATA1	0.000227459	0.000614142	2.29867	0.0110733	2.42974	0.510419	1.13228	0.137129	1.19684	0.566132	1.08626	0.0988884	2.06876	0.298545	1.47131	0.0802986	1.18833	0.239135	0.845143	0.626185	1.09397	0.377197	0.778031
ENSG00000222317	RNA5SP118	0.00690509	0.0318852	1.6112	0.0214089	1.70582	0.2479	0.875594	0.652819	0.927017	0.608504	0.929998	0.0450681	1.49012	0.705288	1.08303	0.900847	1.01354	0.320079	0.736641	0.632485	1.08983	0.186692	0.792089
ENSG00000176182	MYPOP	0.000399681	0.184101	1.59048	0.105696	2.21381	0.0262334	0.729797	0.8841	1.01581	0.321205	0.939154	0.00995191	2.00074	0.444537	1.20225	0.165296	1.1874	0.235349	0.713507	0.194645	1.26432	0.256044	0.759734
ENSG00000234572	AC007880.1	0.00669444	0.0533909	1.24381	0.0323302	1.394	0.79741	1.02864	0.102263	1.15285	0.0369822	1.10599	0.0355869	1.26281	0.923488	0.993184	0.0443411	1.2257	0.620117	0.963997	0.227875	1.10824	0.235827	0.871617
ENSG00000265657	MIR3151	0.00255594	0.132784	1.80559	0.213639	1.54346	0.989486	1.00039	0.00808854	0.85516	0.0383883	0.806083	0.0823017	1.52334	0.127365	1.24683	0.61473	0.944813	0.0213254	0.773318	0.137464	1.1721	0.364318	0.959353
ENSG00000200406	SNORD114-23	0.00941665	0.13256	1.59041	0.222932	1.42926	0.907142	1.00554	0.0346021	0.903648	0.00526176	0.766664	0.0467693	1.46034	0.133215	1.39079	0.0459921	0.864417	0.467948	0.823248	0.0445085	1.1275	0.759075	1.07381
ENSG00000248145	CTC-305H11.1	0.00196458	0.0596003	1.78056	0.0636145	1.83155	0.965397	0.99585	0.823443	1.02437	0.516363	0.954864	0.0770943	1.48223	0.0399664	1.3567	0.276859	0.865756	0.280248	0.792436	0.506844	0.906681	0.3682	0.829895
ENSG00000168528	SERINC2	0.000216682	0.0323979	2.06098	0.0178234	1.81928	0.474116	1.20311	0.775743	1.06201	0.362499	0.852221	0.0227059	1.5732	0.0505406	1.22112	0.950415	0.983229	0.192512	0.763183	0.303876	1.15373	0.0602933	0.895522
ENSG00000171608	PIK3CD	0.00190493	0.0470808	1.64836	0.0674457	1.61034	0.390927	1.11853	0.400081	1.09273	0.390082	0.823496	0.0457204	1.33074	0.139252	1.36762	0.482387	0.862383	0.328466	0.886279	0.381105	1.04722	0.635208	1.07624
ENSG00000264391	RN7SL208P	0.0017845	0.0705827	1.2365	0.153894	1.2671	0.664252	0.938373	0.646766	0.961594	0.292565	0.882458	0.0672969	1.38364	0.03918	1.33278	0.507861	0.900834	0.337805	0.867719	0.781968	1.02082	0.686091	0.983298
ENSG00000186625	KATNA1	0.00742059	0.308059	1.25568	0.397261	1.21349	0.742425	0.964398	0.448132	0.931999	0.176511	0.877112	0.0367962	1.41457	0.352951	1.11561	0.449224	0.890076	0.0308313	0.701963	0.863939	1.01478	0.0273873	0.800311
ENSG00000149313	AASDHPPT	0.00665556	0.163636	1.5065	0.0932165	1.41575	0.604378	1.13569	0.63956	1.06728	0.0762959	0.863998	0.115756	1.52414	0.491933	1.16309	0.751183	0.944376	0.0801297	0.720665	0.573444	1.09303	0.090022	0.834104
ENSG00000136870	ZNF189	0.000105676	0.0398646	1.53652	0.0600708	1.3594	0.914087	1.01291	0.377053	0.896143	0.112514	0.717724	0.0207578	1.38064	0.137107	1.32351	0.116114	0.766098	0.198281	0.734398	0.260393	1.0674	0.646899	1.02323
ENSG00000196235	SUPT5H	6.62935e-05	0.0627281	1.74323	0.0849476	1.54296	0.254892	0.952748	0.300989	0.84329	0.100984	0.705182	0.0229889	1.64989	0.0402202	1.64429	0.103597	0.676971	0.0879143	0.674676	0.725818	0.959996	0.742025	0.956741
ENSG00000227660	RP11-162J8.2	0.000440538	0.00633768	1.32697	0.058161	1.28776	0.62403	1.05548	0.623244	1.0243	0.0888256	0.805561	0.0583173	1.43853	0.0477989	1.29202	0.483559	0.912903	0.113007	0.819927	0.441726	1.13325	0.884204	1.01783
ENSG00000250794	ALG1L12P	4.56616e-05	0.0317912	3.22397	0.110442	2.40767	0.0456265	1.4384	0.391784	1.0742	0.128022	0.818025	0.0461171	2.14684	0.0265066	1.53026	0.774585	0.976298	0.0661977	0.695901	0.186671	1.19348	0.187499	0.850708
ENSG00000197446	CYP2F1	0.000398586	0.0444001	2.00574	0.121723	1.83732	0.328132	1.11319	0.85779	1.01972	0.000952119	0.855674	0.0127429	1.97922	0.103946	1.64859	0.429786	0.912587	0.150465	0.760138	0.578526	1.06651	0.415074	0.88835
ENSG00000233178	RP11-88I18.2	0.00330174	0.0875979	1.87237	0.217383	1.7813	0.0182669	1.33533	0.212424	1.27039	0.0179056	0.751199	0.180515	1.43015	0.227433	1.38572	0.449681	0.896826	0.303764	0.868963	0.177993	1.19386	0.206845	1.15677
ENSG00000263429	LINC00675	0.00772732	0.16177	1.6289	0.214605	1.87237	0.753694	1.09162	0.18782	1.25478	0.210903	0.693868	0.00235608	1.82551	0.00249176	1.4838	0.930151	0.987373	0.317435	0.802552	0.179196	1.423	0.493165	1.15663
ENSG00000105971	CAV2	0.00121094	0.181043	1.44393	0.0687846	1.98609	0.639736	0.899648	0.174834	1.23745	0.742416	1.01335	0.0101251	1.98101	0.0943567	1.57367	0.0961023	1.08784	0.4272	0.864158	0.0128746	1.07351	0.325533	0.852773
ENSG00000236695	HNRNPA1P47	0.00639235	0.155966	1.26351	0.190039	1.2776	0.74802	1.03886	0.583896	1.05044	0.488953	1.03168	0.012904	1.52193	0.0618341	1.17628	0.241774	1.17013	0.328616	0.904379	0.165468	1.13419	0.0869391	0.876606
ENSG00000227917	RP11-143M1.3	0.00189627	0.102726	1.16675	0.0288971	1.28414	0.6824	1.03953	0.172465	1.14412	0.106521	1.0611	0.0398909	1.27265	0.66568	1.03226	0.259679	1.09885	0.0306068	0.89129	0.675042	1.03558	0.0480611	0.839964
ENSG00000280624	AL162381.1	0.000202128	0.0416673	1.31759	0.01425	1.44623	0.883834	1.00575	0.21934	1.10394	0.268423	1.10601	0.00964852	1.47666	0.0100602	1.34388	0.0792119	1.15762	0.570259	1.05353	0.696405	1.04667	0.745217	0.95255
ENSG00000277611	RP1-138B7.6	0.008133	0.158717	1.87614	0.102567	1.93219	0.16041	1.20932	0.261257	1.24545	0.497047	1.09569	0.0349801	2.23127	0.0220446	1.88535	0.0217648	1.29948	0.596391	1.09802	0.322864	1.186	0.994228	1.00213
ENSG00000142192	APP	0.000956211	0.219178	1.2353	0.0668156	1.50817	0.346793	1.06858	0.0383082	1.30462	0.129999	1.26441	0.0386991	1.68763	0.0165257	1.51922	0.00661852	1.36598	0.0282159	1.22967	0.424523	1.08033	0.848705	0.97252
ENSG00000271710	RP11-312P12.3	0.0032263	0.125305	1.33265	0.0476925	1.66467	0.606536	1.0485	0.0160906	1.30973	0.621894	1.09916	0.00601731	1.80759	0.0654969	1.49938	0.190914	1.22967	0.882361	1.02	0.639328	1.11873	0.673911	0.927981
ENSG00000260382	RP11-540B6.2	0.000217688	0.0413942	1.69658	0.0415449	1.53844	0.101684	1.11116	0.939057	1.00758	0.166414	1.07049	0.0583214	1.50375	0.0488007	1.35235	0.441602	1.09741	0.866242	0.986917	0.814855	1.02515	0.384659	0.921932
ENSG00000078018	MAP2	0.000151343	0.0775878	2.03665	0.0712339	2.11991	0.508434	1.10117	0.0895838	1.14618	0.155428	1.06272	0.0109282	1.70008	0.0766395	1.58806	0.217376	1.08475	0.758896	1.01328	0.770828	1.02073	0.181374	0.953475
ENSG00000147383	NSDHL	0.00261931	0.097988	1.4393	0.0478352	1.59556	0.845673	0.98678	0.365649	1.09391	0.570391	1.06501	0.0255073	1.4432	0.151847	1.32798	0.019653	1.09333	0.949992	1.00605	0.793363	1.02659	0.0213805	0.944638
ENSG00000261377	PDCD6IPP2	0.00687601	0.0353388	1.43721	0.1061	1.53184	0.742184	0.973059	0.680288	1.03713	0.240315	0.881623	0.0401412	1.41693	0.146883	1.27009	0.946063	1.00668	0.463802	0.902355	0.40717	1.14184	0.883799	1.02352
ENSG00000263863	AC007948.1	0.00890635	0.120366	1.6452	0.0755494	1.48985	0.0494721	1.18162	0.652997	1.07004	0.588576	1.03869	0.0143242	1.54374	0.130499	1.22106	0.166497	1.20628	0.668456	0.954136	0.231995	1.16135	0.365783	0.918594
ENSG00000259227	RP11-64K10.1	0.00708425	0.057289	1.70464	0.00228325	1.63686	0.00510655	1.26877	0.167782	1.21833	0.638646	1.07009	0.0245768	1.44543	0.0573293	1.55358	0.36563	1.14459	0.373471	1.23023	0.678098	1.06962	0.273201	1.14965
ENSG00000240870	RPL19P14	0.00465092	0.0811146	1.82585	0.149074	1.48961	0.0181493	1.36434	0.375973	1.11309	0.312747	1.23936	0.0732671	1.79813	0.0695024	1.71697	0.0920962	1.30834	0.361907	1.24928	0.54998	1.05565	0.91147	1.008
ENSG00000187796	CARD9	0.000168318	0.0180352	2.11741	0.0985906	1.69486	0.165218	1.26479	0.95375	1.01239	0.0133636	0.808881	0.0577728	1.40763	0.659684	1.05509	0.559313	1.06371	0.0107676	0.797303	0.122821	1.31503	0.745976	0.985686
ENSG00000238165	AC007560.1	0.00881992	0.0439098	1.66263	0.186772	1.4381	0.461592	1.11178	0.867783	0.961639	0.0912954	0.915184	0.0211267	1.51075	0.373282	1.14851	0.779427	1.02695	0.026734	0.780714	0.219469	1.12212	0.0145364	0.853068
ENSG00000233299	HIGD1AP4	0.0012175	0.0436511	1.85378	0.0434974	2.11981	0.483059	1.09139	0.154859	1.24801	0.393105	0.860094	0.0469959	1.50936	0.101052	1.37678	0.947786	1.00866	0.409022	0.92006	0.584709	1.17273	0.394146	1.06972
ENSG00000223558	TRIM60P17	0.00654926	0.0566788	2.89063	0.0259205	3.28247	0.0763025	1.38394	0.0738067	1.57154	0.868053	1.04175	0.172635	2.20254	0.577305	1.34174	0.117018	1.42472	0.353248	0.867908	0.34753	1.36762	0.31343	0.833124
ENSG00000207978	MIR154	0.00737947	0.0900524	2.39391	0.0308481	2.3783	0.160154	1.28038	0.437356	1.27203	0.179162	0.898112	0.152309	1.88374	0.276483	1.47618	0.505522	1.06336	0.167366	0.833295	0.302616	1.184	0.643126	0.927831
ENSG00000178287	SPAG11A	0.0025311	0.0358457	1.9058	0.0651548	1.91578	0.341698	1.19003	0.348187	1.19626	0.254709	1.04795	0.0556905	1.65672	0.154726	1.36825	0.3805	1.17707	0.859035	0.972116	0.429505	1.12321	0.600143	0.927638
ENSG00000068781	STON1-GTF2A1L	0.00142625	0.0363897	1.79535	0.00659785	1.67149	0.24207	1.20701	0.58899	1.12373	0.252756	0.938048	0.0440884	1.47475	0.142816	1.27435	0.638468	1.03627	0.379994	0.895459	0.244672	1.10471	0.513568	0.954599
ENSG00000109107	ALDOC	0.00114724	0.0437164	1.84169	0.0847356	1.73532	0.133527	1.35085	0.198029	1.27282	0.828686	0.984548	0.039947	1.54599	0.141131	1.30541	0.228118	1.26816	0.420865	1.07081	0.0867451	1.28806	0.00516904	1.08761
ENSG00000132718	SYT11	0.00655136	0.132092	1.96139	0.0609152	2.08292	0.306909	1.27627	0.182997	1.35535	0.516163	0.936251	0.000964998	1.92625	0.0782036	1.47829	0.186466	1.30065	0.981538	0.998176	0.0410861	1.38921	0.386513	1.06614
ENSG00000105854	PON2	0.000538024	0.00314772	4.84669	0.0146172	4.3298	0.301139	1.64433	0.469276	1.46897	0.122493	0.810921	0.0151462	4.72943	0.10511	3.2186	0.323817	1.48603	0.980358	1.01132	0.114718	1.83253	0.630841	1.24712
ENSG00000185052	SLC24A3	9.86287e-05	0.00178472	1.7406	0.00582588	1.61928	0.924795	1.01363	0.656256	0.942981	0.154409	0.823001	0.046322	1.76842	0.0364477	1.52178	0.973335	1.00368	0.240613	0.863699	0.110503	1.21954	0.756311	1.04945
ENSG00000119685	TTLL5	0.00277581	0.0328088	1.28952	0.0560103	1.28023	0.616703	1.03426	0.72861	1.02681	0.104698	0.91603	0.0675126	1.29771	0.164213	1.24972	0.378572	1.04064	0.935068	1.00215	0.164159	1.13603	0.00872351	1.09402
ENSG00000223948	RP11-421N10.1	0.00395295	0.127932	1.65027	0.109353	1.35977	0.102511	1.2507	0.661174	1.03054	0.320233	0.917428	0.0184288	1.56544	0.0466286	1.4457	0.576002	1.05721	0.744773	0.976348	0.436363	1.15237	0.667986	1.06422
ENSG00000273553	CTD-2049O4.2	0.00423523	0.0742606	1.25934	0.0158743	1.22944	0.483529	1.04078	0.891897	1.01607	0.0361682	0.869545	0.0159702	1.19527	0.0264207	1.22575	0.686461	0.963039	0.832691	0.987601	0.220018	1.10752	0.0817776	1.13577
ENSG00000117139	KDM5B	0.000699349	0.0176434	1.42537	0.0685951	1.43983	0.325108	1.13934	0.0998872	1.1509	0.08225	0.873028	0.0157292	1.40464	0.0348391	1.50222	0.546477	1.05018	0.380955	1.12314	0.175355	1.20291	0.123719	1.28648
ENSG00000077157	PPP1R12B	0.000888634	0.116711	1.91605	0.107832	2.12648	0.534018	1.08288	0.22843	1.2018	0.0751488	0.815656	0.0295299	1.51491	0.00719397	1.87017	0.524981	0.937181	0.292687	1.15696	0.0472809	1.14899	0.0477339	1.41843
ENSG00000172889	EGFL7	0.0039063	0.245556	1.29816	0.0546616	1.26661	0.969311	0.997415	0.882918	0.973172	0.15937	0.860989	0.0730677	1.64741	0.0538349	1.77637	0.617358	1.03412	0.225033	1.11507	0.00679568	1.20108	0.00200549	1.2951
ENSG00000255839	RP11-338K17.8	0.000753957	0.0300727	1.38096	0.000204041	1.69608	0.652127	1.08844	0.299363	1.33682	0.535875	0.882519	0.068425	1.87363	0.110234	1.82488	0.840395	1.03276	0.94258	1.00589	0.0296573	1.17024	0.332057	1.13979
ENSG00000239238	MEMO1P3	0.00299025	0.0339357	2.61346	0.0233874	2.31053	0.0292845	1.48603	0.0197972	1.31379	0.777024	0.953111	0.00121334	2.57673	0.186545	1.96393	0.721419	1.14546	0.214619	0.873048	0.735732	1.20182	0.546628	0.915998
ENSG00000183876	ARSI	0.00206688	0.0489176	1.41261	0.100405	1.24914	0.112217	1.17593	0.697213	1.03984	0.493398	0.944638	0.03179	1.34481	0.0509957	1.33731	0.633019	1.02449	0.678761	1.01877	0.238582	1.08453	0.141373	1.07848
ENSG00000201581	RN7SKP78	0.00217206	0.0404744	1.37211	0.0313167	1.22609	0.0394271	1.17381	0.504116	1.04889	0.223007	0.88305	0.0466749	1.27318	0.161279	1.22516	0.536801	1.02728	0.910835	0.988537	0.123224	1.16334	0.048624	1.11946
ENSG00000281227	AC011380.1	0.00102664	0.137682	1.18932	0.15287	1.35147	0.475722	1.07716	0.296276	1.22403	0.655925	0.90578	0.0289756	1.97564	0.0849982	1.67944	0.586573	0.902814	0.497454	0.767462	0.987195	0.996724	0.366159	0.847293
ENSG00000116661	FBXO2	0.000740786	0.132222	1.76769	0.0419735	1.74283	0.0245893	1.66382	0.0745842	1.64042	0.229788	1.29708	0.0560213	2.21852	0.0402957	2.27085	0.479669	1.20865	0.253418	1.23716	0.778897	0.931827	0.448301	0.953805
ENSG00000238035	AC138035.2	0.00458766	0.0837395	1.62132	0.0480591	1.6332	0.551309	1.10234	0.547359	1.11042	0.564816	0.867839	0.0728224	1.24732	0.2188	1.42514	0.140211	0.646968	0.44503	0.739198	0.0557228	0.745493	0.372774	0.851769
ENSG00000207571	MIR615	0.00743239	0.0388541	1.38431	0.128389	1.33496	0.234899	1.22941	0.0761677	1.18559	0.914217	1.0216	0.71136	0.926002	0.229458	1.08093	0.170612	0.698849	0.285425	0.815769	0.184989	0.684072	0.0230129	0.79852
ENSG00000201241	RNU6-978P	0.00584022	0.143136	1.45491	0.593424	1.09048	0.232588	1.49381	0.728623	1.11964	0.11551	1.36003	0.0262655	1.8709	0.029576	2.71534	0.872088	0.976189	0.469242	1.4168	0.101381	0.717773	0.904666	1.04174
ENSG00000255730	CTC-435M10.3	0.000346047	0.0659974	1.41987	0.139323	1.39389	0.110476	1.16765	0.513515	1.14629	0.844458	1.0055	0.0220452	1.633	0.0144811	1.61691	0.61457	1.02718	0.619238	1.01706	0.77322	1.02156	0.851046	1.01149
ENSG00000225948	RP11-554I8.1	0.00278594	0.142334	1.24439	0.0594191	1.24934	0.673358	1.02099	0.788853	1.02505	0.013246	0.842939	0.0116266	1.29271	0.124593	1.29196	0.438817	0.952506	0.409224	0.951956	0.0593335	1.12998	0.178543	1.12933
ENSG00000273747	RP11-90B9.3	0.00968526	0.0449114	1.37346	0.0504124	1.52595	0.808721	0.946867	0.821829	1.052	0.688287	0.903982	0.0485906	1.87365	0.202853	1.77121	0.327237	0.814846	0.223838	0.770295	0.546643	0.901396	0.376508	0.852113
ENSG00000228205	RP11-778D9.4	0.00223635	0.451128	1.14613	0.0362088	1.28568	0.865165	1.03953	0.326985	1.16611	0.225594	1.09753	0.0716086	1.75512	0.0571038	1.98922	0.316121	1.13587	0.129942	1.28738	0.505276	1.03493	0.0902298	1.17297
ENSG00000167193	CRK	0.00497981	0.128885	1.52007	0.210079	1.52711	0.478794	1.11021	0.438538	1.11535	0.541701	1.09374	0.00767909	1.82809	0.0598928	1.81945	0.105888	1.15154	0.455466	1.1461	0.668702	1.05285	0.86054	1.04787
ENSG00000278456	RP11-66B24.9	0.000665593	0.142805	1.26775	0.0469534	1.50964	0.566256	1.04141	0.0791036	1.24011	0.122156	0.810378	0.253836	1.05429	0.00407882	1.26149	0.171212	0.895853	0.499922	1.07192	0.143747	1.10548	0.000202325	1.32274
ENSG00000257947	RP11-46I1.1	0.00595047	0.0391833	1.47939	0.194375	1.33213	0.0284237	1.2133	0.439556	1.09253	0.443121	0.87041	0.196359	1.15717	0.0404411	1.48803	0.317555	0.908841	0.348818	1.1687	0.618349	1.04415	0.00828408	1.3427
ENSG00000211766	TRBJ2-2P	0.00481406	0.183345	1.53965	0.158159	1.65826	0.266461	1.17963	0.205492	1.2705	0.640358	1.02921	0.327585	1.19444	0.00767251	1.65734	0.284388	0.85516	0.155744	1.18657	0.361712	0.830892	0.0359605	1.1529
ENSG00000253199	RP11-421P23.1	0.00831233	0.0235374	2.03421	0.0113448	1.819	0.126196	1.45561	0.0817614	1.30162	0.473119	0.859011	0.991225	1.00398	0.300514	1.41743	0.494529	0.849054	0.209052	1.1987	0.956039	0.988409	0.239791	1.39544
ENSG00000233902	XXbac-BPG181B23.6	0.00281079	0.301128	1.14597	0.752477	1.03295	0.795076	1.01894	0.211792	0.918446	0.0311656	0.80348	0.79738	0.967075	0.0901528	1.20759	0.0606756	0.7647	0.068031	0.954886	0.552242	0.951736	0.0492874	1.18844
ENSG00000134897	BIVM	0.00627021	0.206338	1.23879	0.780206	1.04275	0.0818693	0.922998	0.0946	0.776935	0.103852	0.782954	0.670999	0.94466	0.06901	1.29906	0.0774388	0.701882	0.513888	0.9652	0.0629341	0.896453	0.0402546	1.23277
ENSG00000155085	AK9	0.00271214	0.192926	1.44413	0.209178	1.44951	0.351012	0.912903	0.647587	0.916305	0.000409264	0.59664	0.103824	1.49782	0.0129496	1.86943	0.256157	0.760103	0.641989	0.948684	0.287003	1.27397	0.0355085	1.59004
ENSG00000242229	RPS3AP14	0.000803944	0.303974	1.1756	0.444196	1.12488	0.0658972	0.940305	0.207545	0.899732	0.0876132	0.807817	0.0380584	1.16178	0.0125688	1.36468	0.00602474	0.787908	0.0035773	0.925518	0.666158	0.975355	0.180985	1.1457
ENSG00000164932	CTHRC1	0.000515068	0.0218268	1.36639	0.0317422	1.31905	0.60306	1.0567	0.757898	1.02009	0.163134	0.86077	0.593041	0.970164	0.167726	1.15141	0.114014	0.882214	0.338261	1.04703	0.473085	1.02491	0.0572137	1.21638
ENSG00000211909	IGHD5-24	0.00145225	0.069851	1.31692	0.141155	1.23708	0.982856	1.00046	0.175078	0.939805	0.16077	0.910333	0.0325654	1.10604	0.0671533	1.2869	0.1738	0.894012	0.0666677	1.0402	0.858026	0.982072	0.127035	1.14266
ENSG00000229677	RP11-383F6.1	0.00548005	0.0313451	1.28604	0.0414579	1.27418	0.327988	1.0463	0.548295	1.03665	0.269366	0.828956	0.0737384	1.15117	0.260564	1.15485	0.326702	0.944725	0.0584262	0.947742	0.250716	1.13966	0.410344	1.1433
ENSG00000123395	ATG101	0.00225844	0.111522	1.41248	0.0442743	1.63516	0.0710052	1.10967	0.120559	1.28461	0.48219	0.98019	0.0109182	1.1321	0.143023	1.49544	0.561479	0.964977	0.153355	1.27468	0.788362	0.98448	0.160357	1.30044
ENSG00000281272	AP003391.1	0.00552581	0.227353	1.27412	0.175232	1.46557	0.32842	1.12915	0.141549	1.29882	0.174883	1.14621	0.338576	1.15303	0.033443	1.47689	0.453698	1.13787	0.0404366	1.45747	0.941687	0.992725	0.0571663	1.27156
ENSG00000242561	ATP5LP5	0.00980504	0.0562671	1.49102	0.115149	1.56446	0.877436	1.03009	0.653948	1.08083	0.108403	0.927252	0.0373647	1.9844	0.0615891	2.11077	0.190108	1.1643	0.608426	1.23845	0.0570433	1.25565	0.471761	1.33561
ENSG00000231204	AC011752.1	0.00682323	0.337444	1.27606	0.406736	1.1474	0.796244	1.0269	0.0757371	0.923361	0.00935701	0.753911	0.658204	1.03479	0.0383355	1.37113	0.0910462	0.80933	0.0618221	1.07239	0.230681	1.07351	0.0155333	1.42244
ENSG00000254983	RP11-573E11.2	0.00215891	0.205882	1.16068	0.368606	1.11837	0.423356	0.924877	0.227977	0.891166	0.0559419	0.7472	0.686177	0.993092	0.0120966	1.23041	0.140742	0.783841	0.80676	0.971151	0.257822	1.04904	0.0260021	1.29972
ENSG00000276635	AC233280.3	0.00790596	0.96301	0.990595	0.394288	0.912776	0.460498	0.89022	0.113131	0.820287	0.00774443	0.651423	0.108513	0.845396	0.00914805	1.08415	0.0552405	0.724438	0.628071	0.929032	0.122953	1.11208	0.062737	1.42616
ENSG00000278829	RP11-358B23.7	0.00249021	0.207997	1.0255	0.425775	0.916157	0.237641	0.882785	0.308076	0.788655	0.0887681	0.747977	0.0942192	1.18885	0.0312901	1.4148	0.126014	0.852359	0.895678	1.01436	0.0822711	1.13955	0.0247399	1.35613
ENSG00000231040	AC103881.1	0.000318107	0.045323	1.30595	0.0943619	1.24387	0.630636	0.966316	0.371215	0.920379	0.170828	0.86814	0.339658	1.05856	0.123397	0.867398	0.118875	0.845846	0.0370773	0.693099	0.445852	0.974319	0.0976315	0.798372
ENSG00000157423	HYDIN	0.00255167	0.00616357	1.58696	0.0972891	1.39607	0.564909	1.07398	0.225167	0.944791	0.335053	0.787526	0.00390018	1.25858	0.776409	0.972161	0.373737	0.86814	0.00514779	0.670573	0.459225	1.10236	0.423124	0.851493
ENSG00000269014	CTB-147N14.4	0.00499925	0.0987798	1.41033	0.0838005	1.28848	0.142051	1.17302	0.366516	1.07167	0.766681	0.964509	0.621499	1.06253	0.107121	0.86798	0.704198	0.956277	0.203028	0.781183	0.785453	0.991465	0.0415002	0.809929
ENSG00000267153	CTBP2P3	0.000771546	0.109563	1.69815	0.1449	1.60162	0.0113721	1.17674	0.290438	1.10985	0.165322	0.754016	0.327805	1.07351	0.0187527	0.805655	0.282224	0.765691	0.0679912	0.574641	0.869079	1.01548	0.140658	0.762108
ENSG00000260871	CTD-2373J6.1	0.00818614	0.0593858	1.42761	0.294801	1.19403	0.162648	1.23018	0.689415	1.0289	0.36204	1.04025	0.706065	1.03311	0.028857	0.790333	0.563893	1.03421	0.164888	0.791174	0.886638	0.994194	0.0837854	0.76056
ENSG00000077063	CTTNBP2	0.00107707	0.0538762	1.54417	0.0183325	1.52644	0.964475	1.00765	0.97844	0.99608	0.0788491	0.768864	0.204346	1.21232	0.209932	0.739335	0.709729	0.941022	0.100949	0.573885	0.092341	1.22391	0.142909	0.746406
ENSG00000231595	AC005224.2	0.00310494	0.0327623	1.52937	0.0805974	1.36847	0.339578	1.19737	0.559727	1.0714	0.0732993	0.83642	0.170864	1.10053	0.163237	0.761641	0.894174	0.977725	0.0743866	0.676651	0.311666	1.16894	0.0775832	0.808984
ENSG00000239951	IGKV3-20	0.00599229	0.0386749	1.45438	0.0242201	1.46835	0.482469	1.13453	0.382875	1.14544	0.173142	0.860611	0.791661	1.02724	0.166735	0.822488	0.405917	0.88913	0.232495	0.71191	0.612342	1.03314	0.282524	0.827215
ENSG00000227878	AC114760.1	0.00204363	0.203415	1.22405	0.188377	1.27751	0.521114	0.933033	0.817856	0.97378	0.0198471	0.806269	0.697985	1.02527	0.0634132	0.806083	0.0214209	0.832776	0.00376177	0.654743	0.0256606	1.03288	0.000577153	0.812065
ENSG00000257842	NOVA1-AS1	0.000665733	0.120332	3.71209	0.139727	3.64815	0.952131	0.972206	0.927222	0.95546	0.0424469	0.228817	0.554038	1.31872	0.00831085	0.522451	0.0849839	0.368023	0.0567357	0.145804	0.120095	1.60837	0.485943	0.637207
ENSG00000121753	ADGRB2	0.000112207	0.00766177	1.88382	0.0205527	2.36329	0.673912	1.10092	0.202869	1.38112	0.801143	0.910169	0.300067	1.22371	0.147663	0.746398	0.383557	0.802279	0.0594151	0.489348	0.433439	0.881462	0.0544989	0.537645
ENSG00000228614	RP13-476E20.1	0.00243653	0.10916	1.46463	0.159364	1.41945	0.214658	1.1031	0.417879	1.06908	0.0899882	0.8293	0.162175	1.15445	0.0013552	1.13932	0.196602	0.88757	0.326812	0.875938	0.3275	1.07026	0.378602	1.05624
ENSG00000225084	AL450226.2	0.00148018	0.0925861	1.71535	0.183302	1.62319	0.10863	1.28245	0.26163	1.21355	0.10509	0.74209	0.246981	1.16076	0.697285	0.966093	0.426835	0.881501	0.0862945	0.733668	0.420096	1.18786	0.952768	0.988651
ENSG00000196358	NTNG2	0.00010863	0.14777	1.38642	0.103006	1.4725	0.389356	1.08859	0.176855	1.15618	0.253712	0.902813	0.0482328	1.13766	0.375415	1.04047	0.130292	0.865596	0.0201476	0.791649	0.0325022	0.958777	0.0923191	0.876869
ENSG00000196132	MYT1	0.00181562	0.0561964	1.47686	0.144104	1.45169	0.0157572	1.15298	0.18764	1.13333	0.053694	0.761544	0.907669	1.01033	0.786173	0.972677	0.197097	0.802292	0.0227444	0.772389	0.498035	1.05351	0.882185	1.01424
ENSG00000280543	ASAP1-IT2	0.000987538	0.0765841	2.05761	0.0897109	1.99515	0.455083	1.07262	0.75112	1.04006	0.0715443	0.637148	0.102659	1.51246	0.862715	1.03247	0.260314	0.795592	0.0767579	0.543104	0.446822	1.24868	0.327678	0.852399
ENSG00000162194	LBHD1	0.000307688	0.0397633	2.21509	0.0840617	2.1388	0.0400356	1.42346	0.0209496	1.37443	0.296261	0.687024	0.0461834	1.40838	0.209397	0.819775	0.42918	0.918701	0.0489282	0.534749	0.439909	1.33722	0.475778	0.778355
ENSG00000106665	CLIP2	0.00312035	0.199181	1.30589	0.16309	1.25211	0.114434	1.0344	0.920662	0.991808	0.0838409	0.82226	0.100398	1.21459	0.202626	0.946998	0.49391	0.917767	0.0403634	0.715571	0.413757	1.11615	0.156337	0.870249
ENSG00000267748	CTB-102L5.4	0.000202282	0.142054	1.35962	0.0225666	1.46081	0.285867	1.19695	0.0871354	1.28604	0.00132639	0.748047	0.0994307	1.47891	0.550527	1.15311	0.591962	0.944005	0.177201	0.736045	0.111734	1.26196	0.918614	0.983957
ENSG00000279576	MALAT1	0.000157722	0.0132152	1.41929	0.00207971	1.39891	0.530049	1.04548	0.750427	1.03047	0.0438136	0.700553	0.468638	1.17903	0.193665	1.15757	0.124286	0.75325	0.00312683	0.73954	0.646829	1.07522	0.46403	1.05565
ENSG00000250483	PPM1AP1	0.00247493	0.118184	1.47505	0.0134578	1.46	0.855048	1.03651	0.83207	1.02593	0.401609	1.07898	0.562832	1.07197	0.0999963	0.68072	0.909245	0.980779	0.156354	0.622811	0.373722	0.908988	0.0624956	0.577223
ENSG00000256075	RP11-81H14.3	0.00834838	0.0610337	1.22027	0.0747252	1.34403	0.777385	1.02952	0.0750335	1.13393	0.742914	1.0298	0.497147	1.05983	0.216531	0.804111	0.95179	0.991786	0.231761	0.752484	0.720754	0.963084	0.0888168	0.730708
ENSG00000248777	AC006499.6	0.00524166	0.16976	1.23828	0.101929	1.15944	0.638906	1.04725	0.509429	0.980575	0.946045	0.995068	0.693296	0.951252	0.111471	0.753441	0.451114	0.939023	0.0398719	0.743755	0.556118	0.943678	0.079782	0.747442
ENSG00000252722	SCARNA20	0.00710359	0.0324957	1.1248	0.259313	1.13105	0.575566	0.954842	0.0974011	0.960151	0.0617111	0.957493	0.572016	1.07227	0.109	0.806083	0.766289	0.977386	0.0170241	0.734754	0.758952	1.02078	0.0121203	0.767373
ENSG00000278144	NEAT1_1	0.00186443	0.0195067	1.19306	0.282125	1.14258	0.648128	0.930256	0.0874002	0.890899	0.0347828	0.815977	0.71953	1.05458	0.199695	0.695682	0.061543	0.788655	0.0290357	0.520258	0.368153	0.966517	0.0634564	0.63759
ENSG00000107290	SETX	0.0010107	0.137517	1.17764	0.0841046	1.29373	0.160203	1.24657	0.117676	1.36945	0.745413	1.06243	0.574377	0.891166	0.0167076	0.504467	0.368194	1.15346	0.0269669	0.652945	0.793463	1.08568	0.12328	0.614578
ENSG00000253409	TRBV7-4	0.0053808	0.0533256	1.30625	0.176237	1.38096	0.407021	1.1625	0.227317	1.22898	0.683372	1.12534	0.553859	0.918	0.0315738	0.582851	0.496603	1.0576	0.0638464	0.671488	0.769733	0.939805	0.0718237	0.596695
ENSG00000263697	MIR3621	8.13019e-05	0.0112269	2.2216	0.0331725	1.9329	0.225154	1.63026	0.281088	1.4184	0.520067	0.824029	0.402084	0.851139	0.0152037	0.393118	0.702403	0.932193	0.0313713	0.430554	0.673446	1.13126	0.0857881	0.522499
ENSG00000009950	MLXIPL	4.6586e-05	0.02736	1.31276	0.0730199	1.28363	0.14821	1.17789	0.133794	1.15175	0.110662	0.848763	0.195357	0.831411	0.0972288	0.610614	0.0382343	0.764453	0.0409728	0.561439	0.453705	0.900668	0.0879864	0.661479
ENSG00000254091	RP11-10A14.8	0.00213795	0.241597	1.48141	0.23111	1.41758	0.946288	1.02014	0.929373	0.97619	0.290675	0.697178	0.441656	0.851473	0.0246394	0.402139	0.527728	0.818658	0.107498	0.386641	0.537893	1.17424	0.0592405	0.55458
ENSG00000237254	TRBV30	0.00615616	0.0476212	2.14909	0.0752308	2.56388	0.154967	1.27182	0.00750176	1.51728	0.876532	1.04556	0.883559	0.985276	0.0684367	0.486446	0.61009	1.13802	0.203919	0.561857	0.830936	1.08843	0.192465	0.537372
ENSG00000231956	HNRNPA1P9	0.00836325	0.0301073	1.66886	0.0356675	1.68385	0.221403	1.29882	0.0138065	1.31048	0.81185	1.04018	0.288927	1.16616	0.156414	0.685487	0.0189291	1.17143	0.316602	0.688582	0.537059	1.12618	0.285645	0.661983
ENSG00000110675	ELMOD1	0.00710771	0.206063	1.3556	0.0963897	1.83469	0.173043	1.17947	0.00084382	1.5963	0.464914	1.11824	0.272549	1.18422	0.14939	0.645878	0.124421	1.19889	0.255367	0.653881	0.714309	1.07212	0.15806	0.58474
ENSG00000204429	RP11-1E11.1	0.0024668	0.0126337	1.6289	0.0341516	1.85613	0.57861	1.13971	0.172656	1.2987	0.997066	1.00125	0.0536379	0.815882	0.0525106	0.433148	0.717608	1.06159	0.251782	0.563596	0.809546	1.06027	0.045712	0.562893
ENSG00000230430	USP17L25	5.97144e-05	0.0430119	1.51267	0.0356487	1.57338	0.283827	1.14502	0.0423377	1.19097	0.308691	1.16264	0.761186	0.981958	0.00518399	0.699324	0.935083	1.00668	0.0722513	0.716928	0.136558	0.865857	0.0234632	0.61664
ENSG00000232508	MRPL45P1	0.00125325	0.133534	1.54975	0.0346077	1.99147	0.137914	1.09571	0.0873844	1.40802	0.348601	1.26915	0.611996	0.956741	0.0413521	0.576556	0.428744	1.18921	0.247426	0.716646	0.609018	0.937008	0.0151043	0.564665
ENSG00000267740	AC024592.12	5.64573e-05	0.0936766	2.11047	0.0614078	1.90163	0.374923	1.42514	0.404879	1.28411	0.633396	0.912861	0.0309184	1.60759	0.0233643	0.493401	0.855058	1.04184	0.00507001	0.319761	0.651074	1.14129	0.0330133	0.350285
ENSG00000226032	RP1-111C20.3	0.0027263	0.130704	1.85502	0.147459	1.49112	0.0386956	1.37186	0.422353	1.10275	0.934333	1.0141	0.190142	1.03471	0.0150561	0.67155	0.0593089	0.856584	0.0097569	0.55594	0.283665	0.844674	0.0585443	0.54821
ENSG00000272057	CTB-40H15.4	0.000687967	0.0408989	1.54878	0.140321	1.41252	0.0500992	1.19989	0.0947729	1.09432	0.34654	0.973105	0.733454	0.967634	0.0800708	0.636295	0.370168	0.87837	0.0431034	0.577596	0.49041	0.902647	0.0575094	0.593561
ENSG00000279996	CTB-139P11.2	0.00243992	0.130322	1.37688	0.306499	1.22947	0.567656	1.07542	0.789668	0.960284	0.307088	0.892794	0.949697	0.991831	0.0998032	0.62639	0.55928	0.895439	0.0844051	0.565513	0.981578	1.00296	0.0965068	0.63342
ENSG00000279137	RP11-205K6.3	0.0025224	0.110875	1.39784	0.387215	1.30514	0.205151	1.1055	0.700721	1.03218	0.0441212	0.92901	0.767658	0.960018	0.0678092	0.614833	0.208065	0.904693	0.00969799	0.579401	0.726164	0.973824	0.0213128	0.623675
ENSG00000250106	ANKRD33B-AS1	0.000603682	0.0193455	1.82914	0.0373806	1.77908	0.0787613	1.32995	0.166154	1.29355	0.799209	1.00973	0.313505	0.979556	0.157805	0.696615	0.662914	1.04083	0.304242	0.740189	0.737447	1.0308	0.244918	0.733058
ENSG00000275084	SNORD91B	0.00155774	0.0447023	1.782	0.0961937	1.74529	0.118301	1.29438	0.227354	1.26772	0.143233	1.04928	0.660333	1.05112	0.106502	0.59066	0.60779	1.12998	0.131235	0.634973	0.723617	1.07691	0.100537	0.605151
ENSG00000148053	NTRK2	0.00056369	0.0618564	2.35828	0.118015	2.22576	0.0607102	1.48476	0.148314	1.40133	0.483898	0.903627	0.0656736	1.337	0.111074	0.704286	0.242952	1.1932	0.0667248	0.628536	0.338729	1.32045	0.188965	0.69557
ENSG00000233191	AC006372.6	0.00123073	0.104476	2.31723	0.110466	2.19416	0.102597	1.34478	0.134606	1.27335	0.206648	0.836691	0.0113387	1.4601	0.119662	0.746631	0.500959	1.11587	0.0817224	0.570606	0.338665	1.33367	0.239066	0.681979
ENSG00000241358	RP11-758I14.3	0.00788699	0.142199	2.79091	0.138126	3.03276	0.160042	1.34291	0.1437	1.45929	0.50748	0.851454	0.535966	1.30809	0.152546	0.495961	0.609604	1.17615	0.0384547	0.445933	0.558823	1.38134	0.217199	0.523732
ENSG00000181804	SLC9A9	0.0072513	0.142453	3.60367	0.172541	3.5631	0.180201	1.44627	0.285488	1.42998	0.161647	0.777187	0.787116	1.09607	0.0922917	0.438708	0.925967	1.03431	0.0628601	0.41399	0.580212	1.33084	0.1954	0.532677
ENSG00000188313	PLSCR1	0.0030261	0.0963447	3.53702	0.155692	3.11493	0.0579112	1.65734	0.226616	1.45956	0.389401	0.879304	0.824737	1.097	0.100983	0.420604	0.875411	1.05853	0.074938	0.405854	0.700699	1.20383	0.104395	0.461563
ENSG00000239911	PRKAG2-AS1	0.00130107	0.201383	1.74126	0.2156	1.79863	0.0196677	1.4784	0.043982	1.52711	0.771726	1.03004	0.685712	0.927616	0.0912203	0.526839	0.881339	0.986825	0.0334122	0.560467	0.821954	0.958046	0.0691347	0.544121
ENSG00000221510	MIR548O	0.000950972	0.136029	1.61481	0.198382	1.69161	0.000949761	1.37221	0.0542987	1.43747	0.989463	1.0019	0.630902	1.09164	0.109573	0.601249	0.221623	1.09434	0.0276147	0.602737	0.635986	1.09227	0.077588	0.601596
ENSG00000273142	RP11-458F8.4	0.00706641	0.0770765	1.29768	0.00366953	1.55244	0.735227	1.05314	0.339434	1.25989	0.550786	1.09121	0.713522	1.00661	0.0564542	0.809311	0.992194	1.00178	0.289192	0.805431	0.298106	0.918043	0.0109084	0.738106
ENSG00000277200	RP11-74E22.8	0.00154676	0.0228187	1.57193	0.071429	1.54671	0.553686	1.14303	0.462721	1.12469	0.70537	1.06479	0.0048424	1.17167	0.0163351	0.785219	0.588383	1.09182	0.221465	0.731705	0.307353	1.02539	0.00883387	0.687183
ENSG00000011083	SLC6A7	0.00214081	0.0656269	1.35811	0.0753108	1.48566	0.309835	1.25287	0.156717	1.37053	0.286931	1.12257	0.648375	0.959286	0.0095083	0.617766	0.37243	1.17786	0.109978	0.758524	0.637832	1.04926	0.023005	0.675706
ENSG00000205485	AC004980.7	0.00335701	0.125443	1.77871	0.0819744	2.01168	0.377788	1.12238	0.176814	1.26939	0.706267	0.948136	0.0179865	1.66759	0.402588	0.929289	0.453042	1.15293	0.154187	0.642484	0.417873	1.21599	0.251721	0.677629
ENSG00000220091	LAP3P1	0.003758	0.08931	1.32709	0.186242	1.33923	0.876262	1.01188	0.78304	1.02113	0.863224	0.970971	0.0879388	1.34084	0.102563	0.872141	0.444952	1.06061	0.0196473	0.689872	0.618432	1.09232	0.0775007	0.710497
ENSG00000122335	SERAC1	0.00603192	0.105579	1.19061	0.0278551	1.38786	0.290523	1.10297	0.0463799	1.28571	0.836212	1.03099	0.18638	1.35469	0.264952	0.792235	0.19379	1.20754	0.0706959	0.706176	0.501823	1.17124	0.189473	0.684948
ENSG00000212404	Y_RNA	0.00235174	0.0135529	1.44985	0.00616016	1.50222	0.236637	1.17596	0.157808	1.21844	0.725086	1.03304	0.165442	1.30906	0.0946591	0.742931	0.306375	1.25185	0.130407	0.710464	0.479053	1.21181	0.196037	0.687739
ENSG00000236199	RP11-264I13.2	0.00844873	0.047185	1.41222	0.0173397	1.5226	0.251551	1.24444	0.0868549	1.3417	0.422195	1.07279	0.489352	1.1315	0.117962	0.847411	0.445857	1.14435	0.108461	0.857039	0.780105	1.06671	0.211009	0.798889
ENSG00000130762	ARHGEF16	0.005801	0.055258	1.81227	0.0708619	2.08012	0.096556	1.74481	0.0703139	2.00268	0.436461	1.28114	0.156332	1.27834	0.218919	0.760191	0.17953	1.3895	0.180347	0.826297	0.854643	1.08458	0.117389	0.644968
ENSG00000236384	LINC00479	0.0019807	0.0658925	1.32715	0.113514	1.27397	0.0928528	1.19472	0.202307	1.14684	0.607653	0.968171	0.725682	1.06609	0.0997743	0.781689	0.850391	1.02598	0.0304608	0.752276	0.742569	1.05971	0.082975	0.777007
ENSG00000236839	RP11-3P22.1	0.00326827	0.0139125	1.32912	0.0494674	1.29265	0.480284	1.1255	0.591933	1.09462	0.157518	1.1701	0.0805872	0.901792	0.0687093	0.651468	0.67434	1.05424	0.290271	0.761597	0.439687	0.90098	0.0939868	0.650881
ENSG00000228429	RP5-859M6.1	0.00200298	0.0377315	1.26491	0.088475	1.30797	0.951935	1.00921	0.456603	1.04357	0.617256	0.990824	0.15431	0.850196	0.0308784	0.64118	0.922799	0.994769	0.127079	0.75021	0.918307	1.00398	0.108918	0.757158
ENSG00000167701	GPT	0.000133322	0.0197453	2.15397	0.0223681	2.18112	0.100739	1.53127	0.0520069	1.55057	0.304321	0.818696	0.418513	0.871819	0.203555	0.785255	0.281298	0.898278	0.102853	0.809087	0.710047	1.09721	0.952879	0.988263
ENSG00000223437	TMSB4XP3	0.0025499	6.2777e-05	1.18973	0.00249919	1.20935	0.145676	1.15527	0.10418	1.17433	0.96871	1.00213	0.282535	0.930794	0.0928938	0.890528	0.560403	1.05066	0.927016	1.00521	0.370932	1.04843	0.310345	1.00308
ENSG00000135175	OCM2	0.00100403	0.0410768	2.24221	0.00796248	2.78914	0.113223	1.63634	0.0718658	2.03548	0.800742	0.978	0.53028	1.1805	0.0653027	0.647067	0.121764	1.5942	0.637682	0.873829	0.197511	1.63007	0.736856	0.893486
ENSG00000260598	RP11-80F22.13	0.00352046	0.00661628	2.18046	0.0250617	2.07801	0.00839217	1.56396	0.0876905	1.49047	0.473572	0.811127	0.0802336	1.50261	0.337201	0.810865	0.299362	1.35188	0.0289228	0.729527	0.204281	1.66667	0.739205	0.899399
ENSG00000272944	CTD-2308L22.1	0.00946592	0.0451165	1.29882	0.0147003	1.34487	0.89051	1.01837	0.734998	1.05448	0.206485	0.833488	0.475177	1.0716	0.284654	1.03042	0.642314	0.936878	0.424347	0.900876	0.0610532	1.12404	0.21253	1.08085
ENSG00000279746	RP11-495K9.2	0.00198172	0.0297626	1.52017	0.139024	1.50932	0.117346	1.22227	0.291403	1.21355	0.151641	0.85435	0.668312	1.03467	0.515581	0.953254	0.921178	0.987327	0.317853	0.909639	0.109564	1.15565	0.19689	1.06471
ENSG00000170142	UBE2E1	0.00118752	0.039191	1.34639	0.0145553	1.3786	0.0771649	1.28562	0.166311	1.31637	0.578662	0.922423	0.109853	1.04365	0.455016	0.924813	0.458246	1.04635	0.581047	0.927209	0.248557	1.13435	0.762393	1.00519
ENSG00000260924	LINC01311	0.000384224	0.0171847	1.50466	0.134389	1.49264	0.0985826	1.24626	0.155667	1.2363	0.122995	0.770286	0.0280621	1.27365	0.129181	1.24487	0.879799	1.02016	0.964467	0.997116	0.0186765	1.3244	0.0766878	1.29447
ENSG00000254459	RP11-91P24.7	9.16348e-05	0.0811522	1.43098	0.0295732	1.40649	0.101865	1.19003	0.113128	1.16967	0.0669393	0.770037	0.0266316	1.3823	0.164873	1.1584	0.421067	1.09642	0.0868241	0.918828	0.00669926	1.42385	0.209598	1.19323
ENSG00000135535	CD164	0.00908105	0.0282338	1.39098	0.0170132	1.33367	0.346558	1.12392	0.0904921	1.07761	0.13335	0.869184	0.424357	1.14105	0.397537	1.11628	0.927996	1.01024	0.877683	0.988308	0.0732404	1.16229	0.0065424	1.13705
ENSG00000249943	RP11-213L8.1	0.000507257	0.0862976	1.10901	0.0760909	1.22176	0.206556	1.11708	0.111661	1.23066	0.479121	0.97459	0.814588	1.01012	0.198988	0.878288	0.536196	0.971218	0.134363	0.84446	0.963115	0.99654	0.101192	0.866477
ENSG00000236426	RP11-79M19.2	0.00184853	0.754994	1.04389	0.338879	1.07544	0.426871	1.1145	0.0229351	1.14819	0.886029	1.01375	0.527168	0.966628	0.0624516	0.776846	0.0371637	0.929848	0.0130231	0.747286	0.349863	0.917237	0.0471451	0.737152
ENSG00000225331	AP001055.6	0.00855572	0.474561	1.27586	0.411847	1.39066	0.149123	1.37475	0.137619	1.49845	0.0561679	0.803721	0.95056	1.00828	0.811211	0.970679	0.405642	0.817015	0.0488826	0.786544	0.945329	1.01654	0.853445	0.978629
ENSG00000231703	RP4-669H2.1	0.00722538	0.326865	1.35476	0.215758	1.25858	0.779646	0.93571	0.427086	0.869284	0.0956893	0.675113	0.693771	1.03728	0.0517013	0.813793	0.0400718	0.654803	0.0385427	0.513724	0.892298	0.969917	0.210892	0.760946
ENSG00000260541	LA16c-429E7.1	0.00654094	0.267363	1.08724	0.234942	1.07301	0.557776	1.04271	0.523951	1.02906	0.223336	0.922103	0.267227	0.925732	0.269286	0.906053	0.0420302	0.886791	0.0483417	0.86794	0.232953	0.961705	0.193822	0.941261
ENSG00000272966	RP11-686O6.1	4.94803e-06	0.114043	1.41935	0.0501953	1.28586	0.693946	1.09124	0.93747	0.988605	0.908913	1.02437	0.0262805	0.608797	0.00127439	0.362688	0.163831	0.643658	0.0190178	0.383456	0.00758007	0.628347	0.00283256	0.374335
ENSG00000111530	CAND1	8.92427e-05	0.338628	1.13179	0.454624	1.14024	0.97796	0.995643	0.986755	1.00308	0.417922	0.873129	0.0509031	0.636427	0.0266809	0.482678	0.113875	0.702904	0.0514865	0.533096	0.0246895	0.80504	0.00482428	0.610558
ENSG00000169744	LDB2	0.00188778	0.0647726	1.18132	0.124168	1.1322	0.530854	1.07836	0.777771	1.03352	0.169497	0.931073	0.0688148	0.695039	0.0258147	0.609473	0.038939	0.746113	0.00873607	0.654259	0.12778	0.801348	0.0372542	0.702693
ENSG00000130751	NPAS1	0.000538547	0.46108	1.10686	0.134292	1.39143	0.502333	1.05018	0.057198	1.32018	0.069259	1.06417	0.0634373	0.798225	0.00824757	0.582905	0.649901	0.921507	0.0143491	0.672932	0.437254	0.865937	0.00833312	0.632352
ENSG00000168398	BDKRB2	0.00672063	0.231	1.17911	0.235341	1.17917	0.196462	1.08065	0.0739778	1.0807	0.343047	0.968999	0.215106	0.845904	0.0657207	0.748946	0.336946	0.940066	0.0355399	0.832314	0.680601	0.970141	0.015294	0.858942
ENSG00000102054	RBBP7	0.00189942	0.19919	1.1213	0.52881	1.05458	0.566068	1.016	0.00356446	0.955548	0.16059	0.890117	0.127571	0.851926	0.0179967	0.772461	0.00758864	0.870128	0.00946074	0.788965	0.717465	0.977544	0.133514	0.886361
ENSG00000265672	MIR4722	0.000102288	0.0295454	1.15902	0.722828	1.03185	0.217215	1.11301	0.899192	0.990892	0.0892342	0.791796	0.225382	0.874158	0.070102	0.759471	0.0621048	0.821956	0.0350001	0.714117	0.371636	1.03809	0.0380273	0.901896
ENSG00000238697	RNU6-261P	0.00329367	0.279056	1.2024	0.275675	1.236	0.42747	0.935537	0.819718	0.961683	0.644609	0.924001	0.631261	1.1364	0.0343705	0.510782	0.578052	1.13982	0.0342539	0.512319	0.0656038	1.23356	0.0393086	0.554457
ENSG00000165879	FRAT1	0.00978499	0.0817907	1.19212	0.0435101	1.1365	0.964182	0.998522	0.289141	0.951934	0.9813	0.997969	0.0206089	1.10338	0.899216	1.00633	0.678841	0.971846	0.252102	0.886361	0.435492	0.973824	0.00317007	0.888165
ENSG00000143702	CEP170	0.00304391	0.103091	1.44807	0.0365028	1.36686	0.733876	1.01673	0.763956	0.959708	0.412387	0.89426	0.934271	0.992083	0.231636	1.08005	0.057497	0.746751	0.0927955	0.812966	0.134329	0.835049	0.154439	0.909093
ENSG00000279236	RP11-120K19.3	0.00118279	0.0625943	1.34892	0.695048	1.06567	0.807908	1.01649	0.000566812	0.803053	0.0540405	0.930901	0.118569	1.1711	0.710013	0.976235	0.107983	0.840236	0.0159417	0.700424	0.162841	0.902605	0.0119473	0.752415
ENSG00000104529	EEF1D	0.00139466	0.137448	1.241	0.17075	1.24972	0.0297419	1.36497	0.0516501	1.37456	0.173923	1.19218	0.0479322	1.20609	0.919412	1.00912	0.0272494	1.51747	0.100939	1.26965	0.0318689	1.27285	0.00169023	1.06499
ENSG00000253853	GS1-57L11.1	0.00141181	0.270887	1.14735	0.0731861	1.41173	0.0895937	1.34624	0.0469431	1.65646	0.0529659	1.22553	0.0388056	1.54614	0.815533	0.957891	0.072933	1.92443	0.0530115	1.19226	0.128069	1.57029	0.471197	0.972857
ENSG00000243227	RN7SL55P	0.00281319	0.0388459	1.14166	0.238296	1.16732	0.00233359	1.23442	0.179061	1.26216	0.0238921	1.17186	0.264739	1.04989	0.168072	0.898257	0.0165016	1.32262	0.176814	1.1316	0.0432878	1.12865	0.443647	0.965646
ENSG00000266579	RP1-71H19.2	0.00848871	0.200968	1.14446	0.312327	1.07281	0.175405	1.2067	0.15489	1.13116	0.0192509	1.13501	0.606809	1.01851	0.0548512	0.816731	0.253089	1.14459	0.478335	0.917831	0.921244	1.00845	0.146021	0.808657
ENSG00000206738	Y_RNA	0.00172779	0.31341	1.37081	0.230145	1.40017	0.149769	1.93299	0.140869	1.97438	0.419127	1.22998	0.630436	0.945533	0.00321465	0.420691	0.241757	1.84907	0.593343	0.822697	0.168651	1.50334	0.126678	0.668871
ENSG00000236542	MED28P7	0.00623675	0.203624	1.0655	0.00517819	1.22318	0.109832	1.20821	0.0228755	1.387	0.225966	1.25281	0.292508	1.19182	0.0637193	0.80933	0.0527885	1.46622	0.879445	0.995666	0.531848	1.17034	0.256486	0.794747
ENSG00000275339	RP3-425C14.6	0.00127572	0.160872	1.25887	0.00604096	1.3214	0.738095	0.97124	0.732846	1.01948	0.0247315	0.896888	0.276571	0.914507	0.650567	1.03068	0.00328402	0.792271	0.0531907	0.892918	0.0076546	0.883356	0.707945	0.995574
ENSG00000201458	RNU4-4P	0.00315829	0.394868	1.18416	0.0331767	1.69745	0.562732	0.95557	0.129452	1.36977	0.415179	1.21706	0.662605	0.952	0.42049	1.11381	0.249982	0.829837	0.847824	0.970881	0.0375765	0.681838	0.101624	0.797727
ENSG00000276696	Y_RNA	0.00141609	0.153615	1.54646	0.0149972	2.16264	0.164697	0.770201	0.546648	1.07709	0.0352954	0.822551	0.412376	1.11639	0.102548	1.29982	0.106843	0.710228	0.297802	0.82692	0.440646	0.863445	0.967854	1.00531
ENSG00000234709	UPF3AP3	0.00660263	0.425536	1.05309	0.345781	1.504	0.683946	1.06619	0.150993	1.5227	0.560498	1.0843	0.1119	0.667142	0.45744	1.166	0.096811	0.595016	0.819276	1.03994	0.0125774	0.548755	0.448723	0.959087
ENSG00000278060	RP11-466M21.1	0.000672829	0.344416	0.843562	0.819957	1.02745	0.104322	1.19422	0.0548115	1.45454	0.000721822	1.58535	0.0653264	0.877051	0.0747784	0.798963	0.00290692	1.63014	0.00834199	1.485	0.540744	1.02826	0.299523	0.936705
ENSG00000143753	DEGS1	0.00051444	0.250477	0.899399	0.109248	1.08175	0.38735	1.0986	0.0177595	1.32134	0.00222486	1.44003	0.305575	0.894715	0.208331	0.874987	0.0436405	1.34702	0.0336271	1.31731	0.338669	0.935407	0.12511	0.914782
ENSG00000198841	KTI12	0.000149078	0.712244	0.965646	0.242243	1.14597	0.047727	1.16853	0.00896139	1.38674	0.0394293	1.68374	0.650009	1.09018	0.308963	0.859101	0.0121192	1.84945	0.0227408	1.45744	0.642206	1.09842	0.357159	0.865597
ENSG00000236842	RP11-399K21.10	0.00709188	0.0295147	0.837174	0.527785	0.920996	0.578626	1.07232	0.174054	1.17968	0.0137534	1.45273	0.344079	0.938872	0.0502387	0.7406	0.0735973	1.49855	0.00531571	1.18208	0.757968	1.03154	0.0271809	0.813699
ENSG00000186283	TOR3A	0.000711919	0.0938887	0.86806	0.963674	1.00526	0.0735924	1.16538	0.0227327	1.34957	0.0307926	1.51065	0.762735	0.967835	0.0277834	0.754573	0.0696238	1.47369	0.0271258	1.14896	0.740521	0.975536	0.0932179	0.760577
ENSG00000273275	RP11-474G23.2	0.00394589	0.536141	0.810734	0.466371	1.20105	0.0538387	1.22671	0.0266636	1.8173	0.019667	2.29268	0.475208	0.774355	0.0290492	0.721848	0.101156	1.9508	0.133914	1.81852	0.449951	0.850883	0.263889	0.793187
ENSG00000277545	RP11-73M11.3	0.00530466	0.268492	0.834934	0.668431	0.909471	0.272845	1.11239	0.108196	1.2117	0.0142748	1.52658	0.398961	0.899711	0.590283	0.976889	0.0458935	1.35921	0.035584	1.4758	0.391575	0.890364	0.40969	0.96674
ENSG00000253286	CTD-2552K11.2	0.00309571	0.448145	0.885154	0.841541	0.959308	0.715994	1.02468	0.345727	1.11052	0.0100926	1.49302	0.1412	0.704807	0.00691081	0.654682	0.111412	1.24519	0.15163	1.15663	0.172363	0.834008	0.0316258	0.774695
ENSG00000255107	RP11-159H10.1	5.6939e-06	0.174971	0.775035	0.311933	0.865537	0.0876025	1.12584	0.067042	1.2573	0.0153712	1.60845	0.0523225	0.71847	0.000425122	0.589678	0.00787905	1.49071	0.093513	1.22349	0.476321	0.926802	0.00689246	0.760665
ENSG00000256574	OR13A1	0.00675191	0.0280933	0.754626	0.102882	0.923276	0.480861	0.935667	0.282306	1.14478	0.0414701	1.42946	0.363437	0.741593	0.0387932	0.610939	0.298093	1.32666	0.133235	1.09293	0.699456	0.928088	0.028297	0.764577
ENSG00000256269	HMBS	0.00575725	0.687868	0.942157	0.700951	0.956526	0.388094	1.14238	0.474122	1.1598	0.0808041	1.60454	0.0419137	0.743523	0.0640331	0.603622	0.0127754	1.26785	0.866457	1.02929	0.182922	0.79016	0.00844721	0.641483
ENSG00000264167	RP1-253P7.1	0.000156359	0.00147629	0.782991	0.39277	0.891331	0.964115	0.998015	0.169455	1.13611	0.0139968	1.38294	0.0411006	0.818961	0.0636561	0.626202	0.0705979	1.21785	0.558165	0.931202	0.0337855	0.880625	0.0555897	0.673352
ENSG00000241882	RP11-637O11.2	0.00703257	0.26019	0.842043	0.431349	0.870269	0.000746739	1.28112	0.0204638	1.32406	0.00404324	1.46189	0.512024	0.864557	0.140305	0.737918	0.0874384	1.36462	0.248815	1.16473	0.554606	0.933464	0.0944516	0.796732
ENSG00000138663	COPS4	0.00547328	0.215622	0.775053	0.305678	1.18446	0.561876	0.944332	0.0843563	1.44316	0.0835394	1.49651	0.0297421	0.746372	0.278937	0.84288	0.328305	1.18058	0.0617027	1.33324	0.0677992	0.788892	0.446028	0.890899
ENSG00000260389	WBP11P1	0.000280485	0.341996	0.952616	0.0270682	1.56266	0.349931	1.17963	0.0300192	1.93504	0.00473068	1.66937	0.135482	0.787308	0.201126	0.819207	0.0819737	1.47754	0.105607	1.53741	0.502492	0.885092	0.617264	0.920953
ENSG00000274982	AL590708.3	0.00308996	0.0333785	1.13139	0.136933	1.17446	0.682254	1.05098	0.0443412	1.09099	0.167065	1.27359	0.948476	1.00996	0.144169	0.727827	0.0734007	1.32789	0.766463	0.95694	0.623717	1.04263	0.0219502	0.751372
ENSG00000150995	ITPR1	0.000218469	0.0791253	1.15442	0.236177	1.14695	0.216883	1.08937	0.461566	1.08232	0.121329	1.3379	0.85096	1.02097	0.0857253	0.794802	0.0538721	1.40279	0.408475	1.09205	0.337653	1.0485	0.0196857	0.816241
ENSG00000222494	AC091178.1	0.00334526	0.625075	0.940978	0.775525	1.0237	0.340258	1.13837	0.26735	1.23845	0.0616251	1.53904	0.377642	0.926288	0.0717526	0.631184	0.052663	1.60507	0.508538	1.09371	0.857341	1.0429	0.0492898	0.710644
ENSG00000279165	CTD-2144E22.9	0.00718516	0.0369391	1.0828	0.821975	1.03474	0.53819	0.956166	0.426443	0.913726	0.0630335	1.26462	0.396826	0.833526	0.0181296	0.683889	0.448241	1.06287	0.203655	0.87206	0.302352	0.840469	0.0104734	0.689585
ENSG00000275696	Metazoa_SRP	0.000645225	0.42919	0.948772	0.53259	1.05934	0.606524	1.03994	0.0906177	1.16113	0.0088259	1.2272	0.686147	0.976505	0.0364334	0.733346	0.0637341	1.16293	0.16994	0.873351	0.151601	0.947633	0.0241691	0.711663
ENSG00000278433	MIR6070	0.00115221	0.0741167	1.27881	0.309499	1.3071	0.0974185	1.31694	0.0164449	1.34607	0.0140942	1.44092	0.571956	0.904923	0.0677642	0.598608	0.019058	1.43789	0.327624	0.951169	0.958477	0.9979	0.00412613	0.660112
ENSG00000228775	WEE2-AS1	0.00100573	0.488435	0.903273	0.319943	1.13325	0.150002	1.28866	0.0307183	1.61675	0.158002	1.49461	0.0187063	0.717458	0.00514125	0.463755	0.0561288	1.53287	0.926324	0.990824	0.915069	1.0256	0.137475	0.662932
ENSG00000206972	RNU6-17P	0.00900338	0.869613	0.973914	0.177435	1.25408	0.0501721	1.14531	0.00711828	1.47478	0.25935	1.31064	0.321321	0.839945	0.0779989	0.616013	0.0525918	1.32973	0.885237	0.97522	0.944709	1.01457	0.119713	0.744082
ENSG00000252704	RN7SKP277	0.00414935	0.0124755	1.08147	0.0569106	1.33268	0.311728	1.13113	0.0149648	1.39387	0.150001	1.2098	0.600697	0.945402	0.0958591	0.69043	0.0693685	1.25449	0.653577	0.916157	0.772634	1.03694	0.103367	0.757281
ENSG00000259286	RP11-696L21.2	0.00108316	0.0178062	1.27197	0.0495321	1.58227	0.0388034	1.21667	0.0115175	1.51348	0.0333745	1.40503	0.758183	0.965981	0.0647338	0.614933	0.0737831	1.37097	0.581407	0.872746	0.862358	0.975761	0.105778	0.621158
ENSG00000236191	RPS15AP25	0.00458298	0.0750005	0.829722	0.0913174	0.748877	0.879948	1.01492	0.693004	0.91603	0.822549	1.04319	0.0198587	0.759208	0.0840961	0.692763	0.402278	1.18105	0.540839	1.07768	0.229144	1.13215	0.659325	1.03307
ENSG00000065183	WDR3	0.00638715	0.354864	0.91168	0.0619772	0.829281	0.39292	1.04621	0.321992	0.951648	0.148485	1.09089	0.13058	0.828841	0.274923	0.789841	0.0119934	1.16288	0.393617	1.10816	0.100944	1.06599	0.834591	1.01584
ENSG00000227759	VTI1BP4	0.00922431	0.90653	0.992015	0.818005	0.964576	0.782159	0.9692	0.698434	0.942393	0.323358	1.26249	0.0756223	0.736437	0.0779291	0.602709	0.459263	1.17601	0.851535	0.962461	0.481846	0.931504	0.00576905	0.762354
ENSG00000260764	RP11-475D10.5	0.000760798	0.00301834	0.877599	0.361264	0.944027	0.962903	1.00171	0.094099	1.07753	0.23487	1.05738	0.0235933	0.827884	0.03051	0.814282	0.0284001	1.01412	0.970381	0.997462	0.348985	0.959087	0.30455	0.943329
ENSG00000206858	Y_RNA	0.00694386	0.0891698	0.782954	0.190824	0.812816	0.688394	0.979646	0.675806	1.01701	0.13662	1.19582	0.0483658	0.725476	0.0954784	0.661127	0.136953	1.0602	0.82594	0.966159	0.144561	0.886586	0.0812727	0.807947
ENSG00000147027	TMEM47	0.000173889	0.0268571	0.668315	0.370596	0.900543	0.295886	0.859975	0.218279	1.1588	0.902475	0.975874	0.0130352	0.589637	0.00273559	0.588114	0.771421	0.961105	0.715356	0.958621	0.916812	0.984866	0.872056	0.982321
ENSG00000188807	TMEM201	0.00583945	0.126542	0.840586	0.740043	0.978674	0.845073	1.03507	0.323707	1.20511	0.238643	1.20955	0.0075922	0.809891	0.00362327	0.686215	0.457016	1.14586	0.876091	0.970881	0.312111	0.947348	0.0539428	0.802682
ENSG00000233823	RP3-443C4.2	0.00978512	0.309599	0.895232	0.302095	0.886177	0.584659	0.964375	0.497865	0.954621	0.271828	1.0255	0.0208428	0.890281	0.0896175	0.777366	0.427516	1.01232	0.211941	0.883927	0.205494	0.987145	0.122226	0.861944
ENSG00000254854	CTD-2523D13.2	0.00472188	0.153769	0.804055	0.171582	0.74898	0.393722	1.09412	0.896193	1.01917	0.644112	1.06777	0.0496244	0.721331	0.0624851	0.524531	0.578191	1.10308	0.246336	0.802125	0.727737	1.03307	0.00400512	0.751216
ENSG00000251971	RNU6-1333P	0.00227522	0.626293	1.12732	0.332446	1.15167	0.453372	0.939393	0.565008	0.959685	0.107101	1.25777	0.924916	0.99608	0.110409	1.20139	0.221425	1.20812	0.12302	1.45713	0.519358	0.960528	0.166907	1.15851
ENSG00000131791	PRKAB2	0.00430641	0.441033	1.1834	0.233694	1.20918	0.703782	0.962817	0.532537	0.983798	0.0559201	1.28732	0.813119	1.02137	0.0177333	0.934781	0.0377463	1.30279	0.288294	1.19234	0.710515	1.01202	0.456797	0.926224
ENSG00000224007	AC019070.1	0.00641201	0.0215366	1.21237	0.652014	1.03661	0.627904	1.08653	0.682902	0.92901	0.187851	1.30858	0.014287	0.837929	0.9437	0.997692	0.668476	1.10716	0.321406	1.31826	0.134423	0.84608	0.930906	1.0074
ENSG00000251296	AC006499.7	0.000109664	0.288374	0.949759	0.40527	1.01863	0.981155	1.00134	0.294418	1.07395	0.00541476	1.32495	0.923553	1.00589	0.631094	0.964776	0.0432833	1.25133	0.0623574	1.20019	0.172842	0.944442	0.0699095	0.905843
ENSG00000156411	C14orf2	0.00762626	0.476199	1.07973	0.162363	1.10114	0.785029	1.02078	0.378819	1.04102	0.0283729	1.22292	0.33383	1.07823	0.434878	1.09936	0.0529417	1.18729	0.0341071	1.21055	0.167495	0.970858	0.886681	0.989885
ENSG00000274959	SPDYE13P	0.000413775	0.474082	1.17281	0.170757	1.43654	0.945184	1.01038	0.335948	1.23759	0.0926524	1.4528	0.973115	1.00315	0.203865	0.864697	0.031266	1.59185	0.225064	1.37215	0.139703	1.09571	0.445103	0.944485
ENSG00000011523	CEP68	0.00411796	0.598231	0.862881	0.352537	1.15631	0.419755	0.732313	0.921394	0.981346	0.115145	1.45646	0.739306	1.08222	0.841229	0.931374	0.130519	1.63316	0.227615	1.40552	0.204176	1.12132	0.80415	0.965022
ENSG00000249588	CTC-537E7.1	0.000502674	0.629511	0.960284	0.325282	1.05168	0.671276	1.05195	0.188135	1.15207	0.120048	1.45145	0.465431	1.05853	0.338546	0.863639	0.0625557	1.54396	0.191308	1.25969	0.330901	1.06373	0.0457932	0.86788
ENSG00000199712	SNORD115-2	0.000968838	0.670139	0.977792	0.695787	1.04423	0.947964	1.00779	0.704957	1.07626	0.070766	1.79324	0.210203	1.1479	0.377512	0.787599	0.0578314	1.90097	0.00137488	1.30429	0.66425	1.06008	0.175932	0.727339
ENSG00000143384	MCL1	0.00050517	0.496301	1.07766	0.265764	1.10647	0.905304	0.991236	0.743656	1.01774	0.0805704	1.33428	0.199287	1.09957	0.309242	0.916072	0.0294079	1.36393	0.393271	1.13632	0.727218	1.02222	0.0630255	0.851631
ENSG00000212411	SNORD115	7.83106e-05	0.331645	0.873654	0.87183	0.967567	0.552111	0.911428	0.966799	1.0094	0.101846	1.96759	0.197735	0.792583	0.0136277	0.571582	0.0519685	1.79133	0.298753	1.29185	0.454543	0.910417	0.0226568	0.656561
ENSG00000228510	RP11-339B21.8	0.00213637	0.762268	0.961639	0.940905	0.994562	0.94837	0.995804	0.445674	1.0299	0.0181214	1.38716	0.349848	1.06061	0.595741	0.920762	0.0534036	1.30438	0.141441	1.13239	0.273848	0.940326	0.160235	0.816335
ENSG00000244062	RP11-404G16.2	0.000830726	0.0497712	0.785727	0.160709	0.831334	0.404356	0.962505	0.894525	1.01837	0.0174722	2.57963	0.855124	0.950967	0.445857	0.615899	0.00408339	2.2287	0.276702	1.44343	0.276803	0.863958	0.259721	0.559548
ENSG00000204388	HSPA1B	0.00257987	0.214761	1.15744	0.182056	1.246	0.419861	1.10678	0.222864	1.19146	0.0497292	1.44016	0.804389	1.03476	0.831729	1.02961	0.166186	1.3262	0.0994474	1.3196	0.251153	0.920868	0.0143466	0.916284
ENSG00000152332	UHMK1	0.00192191	0.0257726	1.33725	0.0571258	1.29777	0.138454	1.52531	0.197088	1.48028	0.152501	1.8982	0.984143	1.00301	0.337145	1.14438	0.173714	1.76105	0.0953633	2.00926	0.245701	0.927745	0.460006	1.05851
ENSG00000180667	YOD1	0.000685366	0.039404	1.61836	0.0830365	1.53407	0.22066	1.33459	0.404856	1.26508	0.0341505	1.82969	0.402351	1.17151	0.0172932	1.37243	0.113878	1.5252	0.108205	1.78679	0.280544	0.833584	0.847643	0.976551
ENSG00000248911	RP11-182E14.1	0.00165218	0.756431	1.03526	0.939598	0.975085	0.618814	1.0386	0.940352	0.978222	0.0590328	1.73335	0.33959	1.1161	0.847467	1.0356	0.054964	1.77822	0.121822	1.64996	0.0957545	1.02588	0.613869	0.95189
ENSG00000268116	RP11-157B13.1	0.00577232	0.742349	0.917407	0.740493	1.09939	0.332098	1.23685	0.176607	1.48219	0.0671061	1.93715	0.609425	0.94394	0.362827	0.90344	0.121382	1.94598	0.117725	1.86249	0.958548	1.00456	0.652809	0.961461
ENSG00000265558	MIR3918	0.00396628	0.0869111	1.38575	0.138176	1.54667	0.0587267	1.33592	0.157411	1.49105	0.0813869	1.78802	0.258168	1.29226	0.476801	1.16041	0.149306	1.95351	0.0976316	1.75418	0.589722	1.09255	0.527644	0.981074
ENSG00000158615	PPP1R15B	0.00101164	0.199751	1.15442	0.245655	1.16799	0.2592	1.1618	0.221087	1.17547	0.0453149	1.49013	0.586235	1.059	0.886393	1.02118	0.0613907	1.47604	0.044347	1.42333	0.813228	0.990549	0.0773961	0.955173
ENSG00000215993	AC079603.1	0.00361874	0.313653	1.11998	0.322899	1.25116	0.886122	0.989702	0.568751	1.10563	0.138334	1.55775	0.670633	1.08646	0.142813	1.30008	0.0882094	1.5624	0.143265	1.8696	0.950985	1.00298	0.207293	1.20019
ENSG00000130997	POLN	0.000703585	0.179582	1.10778	0.177681	1.11858	0.137522	1.13734	0.105401	1.14843	0.0569589	1.217	0.817353	1.01115	0.221899	0.930665	0.0725468	1.21335	0.174095	1.11677	0.814055	0.997001	0.0108972	0.91764
ENSG00000213727	LA16c-60G3.7	0.000444571	0.0163055	1.27194	0.217393	1.31671	0.0953451	1.75193	0.142455	1.81359	0.0354421	2.29111	0.968559	0.992038	0.266398	0.754382	0.0772301	2.6539	0.136309	2.01812	0.384609	1.15835	0.445278	0.880849
ENSG00000177243	DEFB103B	9.9279e-05	0.0530767	2.46269	0.0215111	2.70139	0.17326	1.21999	0.256822	1.33824	0.126179	4.74037	0.0217032	0.574827	0.0281592	0.518554	0.167077	3.38917	0.172101	3.05739	0.0653504	0.714959	0.0662352	0.644968
ENSG00000270550	IGHV3-30	0.00251857	0.442661	1.12244	0.288181	1.23015	0.226189	1.0753	0.118655	1.17848	0.0787623	1.39217	0.773555	1.02019	0.765901	0.989405	0.0826494	1.33753	0.0433676	1.29717	0.63276	0.96075	0.361299	0.931762
ENSG00000280902	AC026951.1	0.00624797	0.20269	1.30351	0.09619	1.21036	0.12009	1.20957	0.0760556	1.12314	0.0505212	1.48559	0.799516	0.972161	0.49982	0.892794	0.188248	1.42764	0.0636092	1.31109	0.730595	0.960994	0.457887	0.88254
ENSG00000238933	Y_RNA	0.00907389	0.147475	1.43687	0.628671	1.22112	0.0380079	1.46602	0.279584	1.24588	0.0181265	1.78902	0.119932	1.16956	0.874813	0.972812	0.0326945	1.91392	0.0249997	1.59196	0.326008	1.06982	0.342911	0.88985
ENSG00000120265	PCMT1	0.0093073	0.68438	1.08222	0.542166	1.11188	0.234759	1.27162	0.157225	1.30646	0.0110834	1.51712	0.9009	1.01045	0.283608	1.07574	0.0680786	1.4406	0.00669613	1.53368	0.718438	0.949561	0.42781	1.01092
ENSG00000241829	RPL21P54	0.00226889	0.262055	1.1599	0.036154	1.29972	0.459935	1.10732	0.0649244	1.2408	0.0573969	1.32033	0.397817	1.15375	0.714545	1.01452	0.102666	1.41752	0.0126418	1.24646	0.636514	1.07361	0.40537	0.944049
ENSG00000173890	GPR160	5.48059e-05	0.795353	1.01652	0.862756	1.01365	0.0395122	1.50681	0.0536189	1.50257	0.0128641	2.09662	0.447254	1.19091	0.265063	0.819075	0.019997	2.45116	0.00685121	1.68584	0.518189	1.1691	0.209484	0.804074
ENSG00000253845	RP11-643N23.2	6.01255e-05	0.204869	0.928946	0.550549	1.06236	0.854477	1.01913	0.34336	1.16549	0.0680723	1.43147	0.000501161	1.33438	0.12858	1.1067	0.0489925	1.49723	0.171815	1.24177	0.125741	1.04594	0.0141101	0.867479
ENSG00000198083	KRTAP9-9	0.000314122	0.141646	1.10315	0.107984	1.24882	0.250132	1.10714	0.133128	1.25333	0.0436487	1.40623	0.223106	1.10888	0.893929	0.989039	0.0570736	1.35094	0.211053	1.20494	0.0610635	0.960684	0.174278	0.856861
ENSG00000207392	SNORA20	0.00430957	0.237019	1.1177	0.520686	1.03228	0.194103	1.04285	0.533795	0.963151	0.147869	1.17422	0.215841	1.12127	0.073333	1.034	0.131228	1.18709	0.0192302	1.0947	0.878567	1.01097	0.379441	0.932279
ENSG00000265007	MIR4327	0.00525704	0.5532	0.952	0.997402	0.999584	0.49569	0.889459	0.236783	0.933917	0.14441	1.37742	0.130988	1.32412	0.0780386	0.896225	0.0729608	1.66667	0.273395	1.12808	0.537202	1.20999	0.450666	0.81898
ENSG00000206644	RNU6-1279P	0.0014367	0.479152	1.19091	0.226881	1.27671	0.168863	1.24002	0.323771	1.32936	0.126674	1.66086	0.03384	1.33617	0.816484	0.987008	0.0555757	2.04316	0.0445305	1.50925	0.188777	1.23018	0.508605	0.908715
ENSG00000184351	KRTAP19-1	0.00129667	0.117205	1.65317	0.141015	1.49257	0.0403313	1.52937	0.232659	1.3808	0.0189261	1.96691	0.31618	1.34462	0.193895	0.777295	0.0622456	2.31894	0.109862	1.34053	0.320986	1.17898	0.186558	0.681538
ENSG00000230397	SPTLC1P1	0.000670443	0.491324	1.17064	0.936579	1.00887	0.246286	1.20885	0.624065	1.04179	0.0271457	1.46574	0.00538748	1.39323	0.434302	0.919168	0.00566532	1.82703	0.268943	1.20536	0.0889333	1.24649	0.325571	0.822355
ENSG00000265096	C1QTNF1-AS1	0.0079428	0.674383	1.05083	0.0178173	1.4227	0.927093	0.982367	0.164369	1.33001	0.0147183	1.43124	0.616179	1.07289	0.75992	1.03223	0.0825397	1.4631	0.0909121	1.40766	0.893047	1.02226	0.908784	0.983525
ENSG00000255539	CTA-797E19.2	0.00888634	0.412654	1.26415	0.0077632	1.6386	0.818006	1.06211	0.0324109	1.37672	0.0373208	1.58315	0.971729	1.00396	0.748921	0.952748	0.0140255	1.39252	0.0146529	1.32149	0.389603	0.879588	0.116558	0.834721
ENSG00000204713	TRIM27	0.00249137	0.231295	1.26427	0.129722	1.48902	0.913432	0.988354	0.324075	1.16406	0.0105833	1.38233	0.743589	1.0502	0.946876	1.00935	0.153571	1.29909	0.187464	1.24856	0.534036	0.939783	0.347617	0.903231
ENSG00000162769	FLVCR1	0.00116721	0.447195	1.07908	0.0526327	1.45162	0.607921	0.943242	0.186149	1.26889	0.229035	1.42244	0.810433	0.961928	0.626972	0.943329	0.206252	1.36374	0.155951	1.33737	0.55102	0.958733	0.610602	0.940196
ENSG00000114416	FXR1	0.00387023	0.769586	1.08068	0.509562	1.14891	0.293825	1.38102	0.0317591	1.46822	0.0124397	1.97073	0.889404	0.988308	0.0725856	0.818658	0.0173913	1.80592	0.00465777	1.49592	0.544356	0.916369	0.116105	0.759067
ENSG00000132646	PCNA	0.00776477	0.818809	1.15896	0.108115	1.8975	0.687598	1.28283	0.0654023	2.10031	0.0114755	2.89053	0.187868	1.43927	0.378287	1.10384	0.074849	2.68676	0.0476938	2.0606	0.739134	0.929504	0.174575	0.712881
ENSG00000166181	API5	0.00417995	0.364565	1.2834	0.360596	1.41631	0.021504	1.48349	0.0641085	1.63713	0.0407671	2.06365	0.321706	1.22947	0.189716	0.907666	0.000978309	2.16185	0.0588586	1.59601	0.757608	1.04758	0.109735	0.773389
ENSG00000277803	RP11-747E23.1	0.00784001	0.457177	1.21072	0.211155	1.48147	0.62512	1.07222	0.169516	1.312	0.0244941	1.59538	0.123039	1.12766	0.156365	0.901855	0.0164238	1.50361	0.173091	1.20252	0.571029	0.94248	0.0366769	0.753755
ENSG00000179915	NRXN1	0.00410197	0.69025	1.219	0.160233	1.93719	0.272874	1.40292	0.00583979	2.22947	0.00883848	2.47713	0.786688	1.03538	0.900781	0.968887	0.00117221	2.16335	0.0488385	2.02441	0.254183	0.873331	0.359078	0.817241
ENSG00000223109	MIR1538	0.00861149	0.481092	1.25629	0.16494	1.57658	0.0385657	1.32305	0.0230945	1.66036	0.0735975	1.48058	0.0510995	1.08543	0.122643	1.17528	0.00256244	1.61451	0.0285137	1.74816	0.53537	1.09046	0.25332	1.18072
ENSG00000184465	WDR27	0.00646284	0.724664	0.948356	0.135367	1.19204	0.736195	1.02524	0.0359111	1.28869	0.0464946	1.31519	0.313529	1.10348	0.0212651	1.12262	0.0542403	1.30321	0.0091963	1.3258	0.862896	0.990892	0.912034	1.00807
ENSG00000204444	APOM	0.00634148	0.165117	1.19814	0.148497	1.29858	0.0569837	1.06595	0.0436611	1.1553	0.102552	1.45085	0.210836	1.24574	0.159593	1.14488	0.0949605	1.43667	0.0736399	1.32036	0.972204	0.990229	0.630956	0.91006
ENSG00000137817	PARP6	0.00537286	0.567882	1.09334	0.394159	1.21447	0.319604	1.1938	0.00600981	1.32606	0.0677883	1.83907	0.333861	1.16335	0.753025	0.97022	0.0111213	1.82552	0.135149	1.52247	0.975084	0.992631	0.385465	0.827845
ENSG00000138449	SLC40A1	0.000158174	0.404435	1.07195	0.0616775	1.22301	0.436829	1.09021	0.0646607	1.24384	0.0010338	1.53266	0.282837	1.1343	0.712375	0.977454	0.0286223	1.55018	0.0888096	1.33583	0.878701	1.01143	0.259477	0.871577
ENSG00000137204	SLC22A7	0.0011362	0.632089	1.28011	0.101305	2.45326	0.0856015	1.38166	0.00562474	2.64787	0.0321547	3.03382	0.0700115	1.46856	0.916055	0.970567	0.0209956	3.13225	0.159434	2.0701	0.914456	1.03245	0.246403	0.682342
ENSG00000249372	ATP6V1G1P6	0.00416608	0.571577	1.30828	0.18322	2.0069	0.0392432	1.46893	0.00129509	2.25334	0.0348573	3.04519	0.289944	1.19234	0.538011	0.755638	0.0176309	3.28198	0.217419	2.07993	0.804792	1.07776	0.226554	0.68302
ENSG00000137955	RABGGTB	0.000806837	0.486861	1.23851	0.0724658	1.79772	0.522305	1.1443	0.0161082	1.66098	0.0241274	2.35419	0.467481	1.24171	0.255314	0.868361	0.0767541	2.55142	0.102871	1.78427	0.833945	1.08378	0.0845857	0.757911
ENSG00000253915	MAPRE1P1	0.00175661	0.772817	1.0539	0.028556	1.33666	0.564391	1.06942	0.114245	1.35635	0.00754098	1.49519	0.177261	1.15074	0.926407	0.992657	0.00750497	1.60499	0.207388	1.3845	0.235779	1.07343	0.669396	0.925968
ENSG00000260517	RP11-426C22.5	0.000199775	0.436618	1.15888	0.085492	1.4117	0.497505	1.07853	0.0758494	1.31382	0.0559575	1.51253	0.979756	1.0025	0.158344	0.87051	0.0587232	1.54699	0.1234	1.34332	0.716022	1.02278	0.0675287	0.888124
ENSG00000279219	AL008723.1	0.00635013	0.185375	1.32847	0.0117206	1.60092	0.323976	1.15035	0.02455	1.38626	0.0660911	1.39623	0.810627	1.01727	0.951523	0.992702	0.120707	1.53131	0.218961	1.49433	0.486095	1.09675	0.669763	1.07026
ENSG00000221695	AL390335.1	0.00263766	0.260253	1.14772	0.0846514	1.35163	0.143045	1.16656	0.0113898	1.37383	0.0500718	1.33391	0.103497	1.19659	0.213337	1.05302	0.0519654	1.51663	0.192997	1.33465	0.216955	1.13697	0.995357	1.00055
ENSG00000201315	RN7SKP227	0.000966053	0.703107	1.03795	0.158645	1.30728	0.37645	1.12816	0.131394	1.4209	0.0248537	1.54803	0.747728	1.03792	0.971688	1.00305	0.147374	1.48387	0.0769903	1.43402	0.730158	0.958555	0.211766	0.926353
ENSG00000259302	RP11-182J1.11	0.00361062	0.606637	1.10331	0.29924	1.28773	0.080299	1.25298	0.0568092	1.46243	0.000292	1.52312	0.683933	1.04198	0.739898	1.02219	0.0543601	1.53301	0.0542554	1.50389	0.953321	1.00649	0.907271	0.987373
ENSG00000212597	RNU6-876P	0.00860015	0.709555	1.13653	0.11241	1.57247	0.0475291	1.30399	0.044647	1.80417	0.14254	1.78968	0.0155165	0.837136	0.041399	0.74601	0.0109036	1.65103	0.0972394	1.47131	0.726887	0.922529	0.273512	0.822108
ENSG00000158077	NLRP14	0.00804398	0.882744	1.04594	0.0819396	1.91092	0.168453	1.37936	0.019341	2.52007	0.0647086	2.34356	0.974336	0.991213	0.332377	0.774391	0.0042758	2.10317	0.0138298	1.64311	0.620491	0.897427	0.25205	0.70112
ENSG00000260575	RP11-56L13.7	0.00914142	0.324041	1.11113	0.00253672	1.28076	0.0718926	1.14462	0.107798	1.31936	0.155254	1.32746	0.344579	0.917767	0.544573	0.915734	0.156749	1.27527	0.1788	1.27244	0.418393	0.960683	0.170391	0.958555
ENSG00000196449	YRDC	0.00633646	0.699206	1.07841	0.210453	1.30245	0.116693	1.3147	0.0529016	1.58784	0.0717107	1.71539	0.902401	1.01405	0.307819	0.866998	0.0337907	1.7944	0.132764	1.53418	0.69477	1.04606	0.453636	0.894364
ENSG00000259327	CTD-2184D3.6	0.000653244	0.431156	1.28432	0.0100891	1.60336	0.327164	1.20258	0.102777	1.50132	0.0766772	1.76512	0.00710569	1.43415	0.00597825	1.29214	0.0385605	2.0943	0.0300292	1.88692	0.386565	1.18649	0.678623	1.069
ENSG00000169884	WNT10B	0.000287178	0.543204	1.09185	0.0194778	1.28821	0.0383673	1.34799	0.0580446	1.5904	0.102405	2.45155	0.0817637	1.5942	0.509108	1.12849	0.0110763	2.64639	0.0205955	1.87331	0.756636	1.07948	0.39386	0.764135
ENSG00000160058	BSDC1	0.00217965	0.00818282	1.18901	0.0202792	1.35692	0.0306916	1.26907	0.0661052	1.44827	0.0849922	1.66436	0.0826362	1.19989	0.890969	0.97985	0.0421807	1.75131	0.111476	1.43015	0.554624	1.05224	0.198346	0.85928
ENSG00000174697	LEP	0.00166797	0.0501346	1.28967	0.0145153	1.76373	0.351021	1.16301	0.0700123	1.59052	0.0723892	1.72202	0.312754	1.38013	0.301606	1.4376	0.00158152	2.02525	0.0196072	2.1096	0.468023	1.17609	0.219487	1.22507
ENSG00000136155	SCEL	0.00975813	0.59072	1.06955	0.00988942	1.45109	0.55616	1.1098	0.022574	1.5057	0.00185898	1.4935	0.181259	1.29669	0.528709	1.14145	0.0167917	1.72828	0.159096	1.52136	0.227082	1.1572	0.93273	1.01866
ENSG00000223180	AC087738.1	0.0097001	0.358497	1.18127	0.0481939	1.41477	0.791122	1.03795	0.0557491	1.24312	0.0616179	1.36216	0.23401	1.41049	0.645249	1.10479	0.0268096	1.59405	0.0793021	1.24856	0.029991	1.17024	0.177938	0.916602
ENSG00000206847	Y_RNA	0.0024328	0.582342	0.937506	0.31511	1.16411	0.125892	1.15918	0.0348508	1.43937	0.0200114	1.43256	0.362252	0.893021	0.104576	0.750141	0.0890917	1.39839	0.0751651	1.17465	0.862052	0.976144	0.00112569	0.819964
ENSG00000060688	SNRNP40	0.0006349	0.879943	0.974905	0.282831	1.25142	0.00020944	1.12998	0.000593651	1.45048	0.018879	1.504	0.0219009	0.893083	0.0614947	0.734449	0.0516969	1.41794	0.280385	1.16608	0.164739	0.942785	0.0705831	0.775322
ENSG00000230583	GTF2IRD1P1	0.00153284	0.392578	1.13097	0.163834	1.24384	0.0273919	1.26907	0.00317436	1.39571	0.00900647	1.43455	0.892855	1.01788	0.0962118	0.893661	0.00420171	1.44941	0.110464	1.27253	0.834096	1.01036	0.157793	0.887058
ENSG00000206959	Y_RNA	0.00303792	0.904286	0.946561	0.544746	1.29648	0.035045	1.29852	0.0421223	1.77855	0.00907941	2.62115	0.478596	1.09546	0.134731	0.76913	0.00730687	2.59986	0.130243	1.82538	0.881309	0.991877	0.217966	0.696406
ENSG00000268568	AC007228.9	0.00908393	0.858468	0.97468	0.335883	1.1076	0.718939	1.02569	0.0799763	1.16557	0.0151149	1.30113	0.861116	1.02	0.00257046	0.842335	0.0526133	1.27321	0.614317	1.05144	0.702736	0.978538	0.071276	0.808097
ENSG00000234325	MRPS10P2	0.00373712	0.674892	0.960151	0.507635	1.05946	0.0205373	1.07525	0.356997	1.18646	0.0190829	1.43495	0.549206	1.0367	0.224031	0.872766	0.0724441	1.43197	0.252435	1.20553	0.971629	0.997923	0.183287	0.840119
ENSG00000278753	MIR1-2	0.00280994	0.878461	1.01819	0.715781	1.03756	0.781056	1.04495	0.104948	1.06484	0.0319085	1.46639	0.641902	1.06533	0.942441	1.00945	0.0471402	1.50261	0.0130408	1.42379	0.879384	1.0247	0.663102	0.970948
ENSG00000142751	GPN2	0.00116165	0.391498	1.09561	0.077665	1.17346	0.175141	1.08028	0.301716	1.15704	0.0777908	1.54025	0.430494	1.09665	0.40652	1.09832	0.0072535	1.50094	0.0761958	1.50323	0.884887	0.974477	0.590166	0.975964
ENSG00000227394	AC007386.3	0.000165144	0.496651	1.10257	0.283405	1.15658	0.312582	1.13467	0.29007	1.19025	0.00896088	1.50136	0.444734	1.10135	0.158232	1.07617	0.0737648	1.55473	0.00615363	1.51919	0.774497	1.03555	0.335576	1.01188
ENSG00000277133	RP11-453N3.7	0.000188425	0.65141	1.1032	0.227046	1.27497	0.434102	1.07413	0.0139456	1.24137	0.0168653	1.65971	0.746404	1.069	0.964133	1.00603	0.0244373	1.68241	0.00332828	1.5833	0.744872	1.01368	0.36295	0.953959
ENSG00000129534	MIS18BP1	0.000555557	0.644068	1.04129	0.167174	1.09954	0.806976	1.02	0.629405	1.07706	0.0291366	1.42956	0.36984	1.19568	0.424712	1.08902	0.0746545	1.51624	0.036209	1.38099	0.479575	1.06064	0.225321	0.966026
ENSG00000261736	AC002551.1	0.00707231	0.238732	0.898817	0.875137	1.02248	0.328578	0.90666	0.832206	1.0314	0.0183302	1.29975	0.166603	1.27053	0.203582	1.14243	0.0246017	1.46869	0.0942883	1.32061	0.250266	1.12998	0.907566	1.01605
ENSG00000277669	AC009133.22	0.00570948	0.491959	1.06334	0.211094	1.10773	0.456534	1.08573	0.290213	1.13105	0.069443	1.2908	0.304614	1.19499	0.0421519	1.18438	0.00807021	1.45727	0.102881	1.44433	0.0878675	1.12896	0.57166	1.11894
ENSG00000137947	GTF2B	0.00568211	0.337126	1.32021	0.0751643	1.35519	0.441686	1.18553	0.301298	1.21695	0.0843237	1.31862	0.145745	1.33864	0.275012	1.13687	0.0134201	1.67857	0.0765275	1.42556	0.049445	1.27297	0.573319	1.0811
ENSG00000226043	AP000705.7	0.000159109	0.860983	0.968943	0.490372	1.11097	0.246173	0.839402	0.718787	0.962439	0.0298326	1.4567	0.370393	1.12462	0.970778	0.997462	0.0603326	1.38822	0.180754	1.23126	0.232799	0.95299	0.051063	0.84524
ENSG00000057757	PITHD1	0.0017948	0.302563	0.90175	0.755914	0.970186	0.496846	0.925839	0.974494	0.996103	0.00170089	1.32067	0.269957	1.09498	0.165336	1.06137	0.139736	1.31434	0.125831	1.274	0.970932	0.995206	0.740564	0.964665
ENSG00000222630	RN7SKP131	0.00388273	0.438618	0.901146	0.122968	1.12652	0.481732	0.871617	0.384313	1.0896	0.124584	1.34798	0.107906	1.30704	0.00306364	1.21083	0.13074	1.47281	0.268907	1.3644	0.159712	1.0926	0.93213	1.01218
ENSG00000227197	AC009518.8	0.00938208	0.738622	0.929869	0.538818	1.11907	0.909603	0.966517	0.216256	1.16317	0.0273052	1.55513	0.451421	0.872504	0.517145	0.897427	0.004488	1.52488	0.140993	1.56844	0.866137	0.980552	0.947989	1.00856
ENSG00000270196	RP11-550A18.1	0.000703698	0.305508	0.89942	0.660061	1.04555	0.345371	0.900044	0.5102	1.04628	0.271499	1.15827	0.225005	1.19171	0.984428	0.999007	0.0336613	1.51894	0.006548	1.27332	0.241418	1.31139	0.3489	1.09934
ENSG00000172081	MOB3A	0.00676618	0.477497	0.816316	0.300139	1.22445	0.613708	0.868923	0.332993	1.30336	0.236087	1.42425	0.200696	1.39001	0.334896	1.22072	0.0420906	1.815	0.113901	1.59394	0.137061	1.27435	0.348726	1.11915
ENSG00000230732	AC127904.2	0.0023879	0.646035	0.952484	0.775097	1.0196	0.381962	1.08623	0.0707519	1.16277	0.0224964	1.35426	0.788623	0.959331	0.677369	0.970455	0.165304	1.3247	0.0320282	1.34006	0.823231	0.978176	0.406313	0.989519
ENSG00000171612	SLC25A33	0.00649113	0.196437	0.81229	0.96568	0.993391	0.812847	0.977454	0.1336	1.19538	0.106111	1.37421	0.107459	1.14327	0.0755877	1.03742	0.136278	1.48439	0.176024	1.34695	0.26649	1.08018	0.744011	0.980167
ENSG00000160714	UBE2Q1	0.00242815	0.666936	0.972453	0.749975	1.02127	0.244514	1.09645	0.0422047	1.15149	0.0930383	1.25698	0.370741	1.0289	0.844873	0.988628	0.0757353	1.26345	0.0881426	1.214	0.531246	1.00514	0.500427	0.965802
ENSG00000171174	RBKS	0.00989956	0.225822	0.816807	0.882099	0.98984	0.670616	1.0715	0.0985443	1.29849	0.0347002	1.50723	0.708517	1.03922	0.61863	0.898444	0.121037	1.5784	0.27207	1.36459	0.687093	1.04722	0.55688	0.905362
ENSG00000167767	KRT80	0.00143425	0.193603	0.81709	0.132085	0.873775	0.451496	1.12857	0.148145	1.20687	0.0126993	1.57323	0.504132	0.963195	0.105916	0.871174	0.0647787	1.51579	0.117128	1.37097	0.74443	0.963484	0.416118	0.871436
ENSG00000185813	PCYT2	0.00169845	0.352888	1.05032	0.242685	1.15487	0.00702568	1.16231	0.0620046	1.27801	0.0412215	1.30949	0.320249	1.19524	0.172656	1.15314	0.0175195	1.48909	0.020485	1.43664	0.174812	1.13716	0.304601	1.0971
ENSG00000207119	U3	2.4335e-05	0.0285513	0.953453	0.66639	1.03896	0.064577	1.18435	0.158052	1.29056	0.00769984	1.46094	0.0618791	1.13349	0.0258654	1.20517	0.0129268	1.53734	0.0352127	1.63456	0.488668	1.05229	0.350116	1.11884
ENSG00000122543	OCM	0.00354776	0.147351	0.800757	0.666145	1.045	0.398866	1.22752	0.126197	1.60193	0.0305221	1.92631	0.355301	1.19386	0.474239	1.12117	0.00105453	1.88431	0.0526531	1.76958	0.856183	0.978199	0.18196	0.918637
ENSG00000127399	LRRC61	0.00763702	0.540357	0.91362	0.804251	1.01779	0.564709	1.0966	0.144911	1.22162	0.228214	1.19972	0.102953	1.1894	0.671035	1.03687	0.0499694	1.48267	0.110784	1.29253	0.0425165	1.23585	0.145272	1.07736
ENSG00000160973	FOXH1	0.00905156	0.245516	1.11721	0.192433	1.23802	0.631205	1.04758	0.107781	1.16086	0.0799627	1.2662	0.211593	1.26272	0.125074	1.3064	0.00928271	1.33916	0.00626837	1.38549	0.343621	1.05763	0.351349	1.09422
ENSG00000116903	EXOC8	0.00656748	0.0125954	1.22776	0.183204	1.15899	0.115751	1.20787	0.101371	1.14021	0.00749954	1.50685	0.433437	1.17059	0.137104	1.50236	0.0777376	1.33901	0.00320597	1.71852	0.367916	0.888617	0.160502	1.14047
ENSG00000239942	RN7SL394P	0.00122131	0.981784	1.00081	0.0331281	1.05702	0.627874	1.0233	0.0154142	1.08078	0.0952882	1.18143	0.487701	1.051	0.0317631	1.20999	0.236478	1.10254	0.0190642	1.26933	0.303098	0.933227	0.274568	1.0744
ENSG00000187838	TMEM256-PLSCR3	0.00929408	0.679092	1.1287	0.144848	1.64209	0.441464	0.798298	0.493014	1.1614	0.0033984	1.32826	0.117522	1.37405	0.0496869	1.47519	0.125258	1.26088	0.101748	1.35369	0.60293	0.949276	0.849618	1.01915
ENSG00000204403	CASP12	0.000868552	0.141488	1.3251	0.23667	1.22369	0.169849	1.15373	0.657247	1.06543	0.00586784	1.30698	0.0243544	1.39233	0.0322247	1.27235	0.0287774	1.51768	0.0562043	1.3869	0.226754	1.16121	0.614595	1.06115
ENSG00000163374	YY1AP1	0.00162815	0.186596	1.28159	0.141921	1.31731	0.890285	1.02	0.733628	1.04843	0.0380728	1.25243	0.0720586	1.19629	0.0551618	1.12285	0.145565	1.2373	0.26382	1.16135	0.898425	0.98792	0.438089	0.927273
ENSG00000250213	RP11-488I4.2	9.60304e-05	0.169521	1.10936	0.0154545	1.22258	0.468206	1.08885	0.124804	1.19997	0.0125079	1.33299	0.0652545	1.24237	0.16762	1.1711	0.0351327	1.40357	0.00512228	1.32305	0.423234	1.05295	0.817614	0.992542
ENSG00000201899	SNORD114-24	0.000131955	0.402823	1.18345	0.171142	1.32531	0.315219	1.19499	0.12584	1.33824	0.0309459	1.78303	0.000322274	1.48076	0.196736	1.31251	0.0408279	2.02698	0.00417836	1.79668	0.373029	1.13682	0.923101	1.00765
ENSG00000276807	RP11-8P11.4	0.000600371	0.276489	1.18956	0.264616	1.21397	0.990784	1.00044	0.558656	1.02096	0.0342021	1.39849	0.173792	1.15306	0.524015	1.11034	0.0494914	1.3325	0.03366	1.28313	0.597559	0.952814	0.500948	0.917513
ENSG00000254731	CTD-2005H7.1	0.000285601	0.21724	1.22952	0.407289	1.174	0.727025	1.05197	0.982567	1.00447	0.016129	1.63037	0.426114	1.17854	0.473928	1.17381	0.0355937	1.63562	0.0458247	1.62905	0.958631	1.00322	0.993501	0.999192
ENSG00000118492	ADGB	0.00574537	0.142876	1.33988	0.374051	1.28592	0.106777	1.16543	0.603439	1.1185	0.121155	1.37704	0.0109056	1.32666	0.0187889	1.31972	0.00636297	1.56165	0.00453415	1.55348	0.473256	1.13406	0.369842	1.12813
ENSG00000114446	IFT57	0.00540782	0.814989	1.03809	0.717915	1.09934	0.284477	1.0899	0.426895	1.15421	0.0443816	1.46101	0.0108102	1.28815	0.0732074	1.3887	0.0446501	1.4786	0.0128965	1.59402	0.923638	1.01204	0.12149	1.09104
ENSG00000144119	C1QL2	0.00325588	0.00542754	1.64638	0.0411004	1.53599	0.237147	1.27447	0.4619	1.18901	0.0996233	1.30586	0.157483	1.3262	0.29762	1.27854	0.043759	1.58469	0.0184431	1.52774	0.252481	1.21352	0.133698	1.16991
ENSG00000134375	TIMM17A	0.00138838	0.00337209	1.17631	0.0589137	1.26263	0.770179	1.05246	0.470141	1.12969	0.0666094	1.29747	0.167382	1.29633	0.185354	1.27347	0.0739408	1.48243	0.0363811	1.45629	0.0890604	1.14256	0.115254	1.12241
ENSG00000158482	SNX29P1	6.26148e-05	0.0933819	1.34994	0.160677	1.27356	0.115401	1.24983	0.152731	1.17911	0.0257805	1.22168	0.00300465	1.26763	0.294691	1.09622	0.0229096	1.54642	0.00506557	1.33731	0.0212578	1.26582	0.037696	1.09465
ENSG00000085433	WDR47	0.000669326	0.206077	1.6335	0.0581119	1.83049	0.345223	1.31003	0.0809319	1.46801	0.00904759	1.48007	0.104039	1.78398	0.220782	1.3718	0.00880037	2.11155	0.0168371	1.62368	0.02346	1.42665	0.329503	1.09703
ENSG00000114013	CD86	0.000733648	0.238863	1.33629	0.0395005	1.3192	0.0446762	1.39275	0.181948	1.37494	0.0236302	1.96932	0.087736	1.4414	0.0199444	1.42438	0.0426506	2.00051	0.00852799	1.97689	0.948502	1.01584	0.983985	1.00384
ENSG00000149547	EI24	0.00100891	0.288564	1.4398	0.0462498	1.73644	0.48234	1.23928	0.194699	1.49461	0.00543704	1.91065	0.0287899	1.43897	0.0262807	2.06084	0.087812	1.89842	0.0568456	2.71886	0.98151	0.993597	0.343533	1.423
ENSG00000221635	AL157372.1	0.00103992	0.424916	1.05998	0.359646	1.08792	0.218527	1.07237	0.26058	1.10063	0.100733	1.23679	0.186755	1.08435	0.0678949	1.24738	0.0264779	1.2564	0.0288208	1.4453	0.82372	1.01586	0.302182	1.16859
ENSG00000275446	AL157773.1	0.00252233	0.268642	1.07791	0.186659	1.14396	0.394554	1.07624	0.397761	1.14219	0.0692335	1.25806	0.1205	1.30574	0.481696	1.16282	0.00787731	1.56765	0.0630634	1.39607	0.0208384	1.24608	0.470256	1.1097
ENSG00000261810	RP11-895K13.2	0.00814623	0.519493	1.07061	0.121676	1.12612	0.257145	1.06755	0.336871	1.1229	0.168624	1.22377	0.746082	1.03809	0.629251	1.04889	0.0573254	1.26611	0.0398472	1.27928	0.581882	1.0346	0.44722	1.04536
ENSG00000124201	ZNFX1	0.0078258	0.555389	1.0787	0.375731	1.07634	0.56187	1.08505	0.692764	1.08267	0.0439016	1.38204	0.062859	1.19174	0.410947	1.13304	0.0359939	1.55563	0.0547941	1.47901	0.17934	1.1256	0.628891	1.07016
ENSG00000275469	MIR6130	0.00162024	0.256613	1.18638	0.0904572	1.31403	0.252465	1.12371	0.150821	1.24462	0.201096	1.35241	0.202713	1.09586	0.100547	1.15279	0.151013	1.53727	0.0822057	1.61713	0.163256	1.13669	0.242421	1.19574
ENSG00000072080	SPP2	0.00179884	0.323998	1.26088	0.0892159	1.72728	0.49524	1.07582	0.0693374	1.47376	0.0930882	1.3778	0.420318	1.14695	0.25971	1.21596	0.0639958	1.52594	0.0585839	1.61776	0.591752	1.10752	0.411706	1.17416
ENSG00000280077	RP11-87H9.4	0.00475716	0.33474	1.14076	0.105276	1.43147	0.659217	1.0557	0.0804681	1.32473	0.382607	1.15136	0.266151	1.09356	0.0463755	1.18072	0.221084	1.31157	0.0520892	1.41611	0.300377	1.13916	0.142134	1.22995
ENSG00000242104	RP11-340E6.1	0.00331751	0.11328	1.34583	0.19035	1.39797	0.882787	0.997116	0.74517	1.03574	0.217306	1.20227	0.00914045	1.19798	0.10966	1.1987	0.162304	1.24531	0.0878514	1.24605	0.360547	1.03579	0.764666	1.03641
ENSG00000110315	RNF141	0.000102237	0.12588	1.11234	0.0755268	1.2253	0.300177	1.05753	0.0120929	1.16492	0.0171202	1.24217	0.0589704	1.12376	0.0888628	1.24108	0.0130675	1.26144	0.00713002	1.39313	0.590241	1.01551	0.145286	1.12153
ENSG00000127838	PNKD	0.00612144	0.032588	1.27247	0.0195895	1.33527	0.188272	1.16729	0.134695	1.2249	0.131078	1.08282	0.0309188	1.21313	0.0766098	1.33644	0.199686	1.23468	0.0613907	1.36018	0.397877	1.14024	0.09386	1.25614
ENSG00000155666	KDM8	0.00261287	0.0241408	1.20422	0.010108	1.36569	0.205276	1.09275	0.0272291	1.23928	0.0513402	1.10341	0.0700977	1.22323	0.0456239	1.31051	0.107481	1.30462	0.115592	1.39771	0.24786	1.18236	0.245124	1.26672
ENSG00000253189	RP11-158A14.1	0.00108031	0.220224	1.27937	0.0467242	1.75942	0.737038	0.991625	0.050359	1.36371	0.448454	1.1687	0.371826	1.22064	0.132158	1.66217	3.77278e-05	1.50056	0.03455	2.04335	0.270277	1.28396	0.203777	1.7484
ENSG00000135316	SYNCRIP	0.000497214	0.0701925	1.43164	0.0474251	1.7159	0.272077	1.22414	0.0550853	1.4672	0.0265081	1.74759	0.0209018	1.64878	0.238308	1.29552	0.0194493	1.81609	0.0681918	1.42698	0.841801	1.0392	0.251041	0.816543
ENSG00000183723	CMTM4	0.00342717	0.081302	1.37958	0.0569689	1.50334	0.400977	1.09422	0.184325	1.19237	0.0332117	1.25275	0.176075	1.31595	0.861181	1.03498	0.0793072	1.47468	0.0465751	1.15982	0.162604	1.17715	0.10408	0.925818
ENSG00000268400	CTD-3214H19.4	1.88416e-05	0.0246403	1.42346	0.0729524	1.4119	0.0222407	1.33231	0.119151	1.32149	0.0739237	1.64623	0.0341442	1.40626	0.0479889	1.15469	0.0410901	1.73271	0.0419474	1.42273	0.412158	1.05253	0.16893	0.864238
ENSG00000248478	RP11-3G20.2	9.10502e-05	0.00771315	2.04325	0.0237017	1.97739	0.0354787	1.30435	0.233376	1.26231	0.162562	1.47512	0.0678103	1.43035	0.076237	1.50118	0.1254	1.54257	0.0243282	1.61896	0.778291	1.04572	0.504646	1.09751
ENSG00000144036	EXOC6B	0.000540455	0.0995338	1.47939	0.0178576	1.64992	0.205032	1.18608	0.18015	1.3228	0.00887948	1.52457	0.178959	1.48326	0.278997	1.34195	0.00508899	1.66421	0.00384677	1.50566	0.044501	1.09159	0.668247	0.987601
ENSG00000182827	ACBD3	0.000327393	0.0340914	1.4884	0.0155006	1.55779	0.200599	1.1913	0.115829	1.24683	0.0143756	1.25661	0.113423	1.3705	0.0841391	1.3888	0.0327421	1.33278	0.0208118	1.35057	0.489414	1.06061	0.12895	1.07477
ENSG00000232624	LINC01517	0.000500913	0.14405	1.46876	0.00842513	1.77842	0.885518	1.02411	0.12001	1.24002	0.0141446	1.19053	0.115683	1.43691	0.0627368	1.44463	0.0226337	1.34633	0.00263832	1.35357	0.0570153	1.13087	0.0501195	1.13695
ENSG00000237611	Metazoa_SRP	0.000317367	0.17098	1.61023	0.0205623	1.7606	0.147264	1.25608	0.0668456	1.37338	0.200305	1.36028	0.0547497	1.60418	0.0741556	1.59992	0.0289206	1.73504	0.0623145	1.73043	0.114	1.2755	0.136765	1.27212
ENSG00000276325	AC131160.2	0.0030148	0.142319	1.35893	0.0605566	1.3477	0.155211	1.27059	0.0429261	1.2601	0.024293	1.35893	0.0288946	1.27851	0.209112	1.29663	0.0227664	1.37796	0.0487646	1.39749	0.796421	1.01401	0.721332	1.02838
ENSG00000250968	RP11-322J23.1	3.1834e-05	0.0734057	1.49668	0.0353092	1.8363	0.916872	1.00814	0.0326976	1.2369	0.0765376	1.43028	0.0555643	1.4571	0.0321712	1.64042	0.0569727	1.48535	0.0195376	1.67222	0.603078	1.0385	0.0927995	1.16916
ENSG00000184068	RP5-821D11.7	0.000147524	0.0424787	1.52119	0.0710298	1.56338	0.986075	0.997116	0.909735	1.02477	0.109779	1.26403	0.0109226	1.37418	0.0110601	1.52665	0.186437	1.39223	0.0534195	1.54671	0.392013	1.10142	0.020621	1.22363
ENSG00000201679	SNORD115-15	0.00313149	0.151583	1.76667	0.141816	1.55743	0.0252891	1.23965	0.476716	1.09283	0.0173304	1.44536	0.0903655	1.77231	0.114969	1.65561	0.107835	1.7409	0.0331358	1.62627	0.346644	1.20447	0.488071	1.12516
ENSG00000090924	PLEKHG2	4.10848e-07	0.00854187	1.50195	0.0235431	1.33065	0.228955	1.09731	0.669482	0.972161	0.100985	1.23653	0.00983523	1.16525	0.102117	1.26176	0.00729664	1.25345	0.0539185	1.35726	0.886072	1.01368	0.00258753	1.09764
ENSG00000197079	KRT35	0.000272567	0.0830162	1.29513	0.242611	1.25313	0.576789	0.977996	0.573948	0.946276	0.0343808	1.20225	0.0666807	1.12469	0.0833633	1.32152	0.214927	1.16913	0.0445508	1.37373	0.677449	0.972453	0.0653577	1.14264
ENSG00000266498	RP11-45M22.5	0.00703203	0.0680174	1.32942	0.00582358	1.32519	0.812868	1.00689	0.97361	1.00368	0.219585	1.06977	0.0563068	1.35629	0.0684803	1.36904	0.368834	1.15583	0.00970589	1.1667	0.488029	1.08045	0.120593	1.09061
ENSG00000187151	ANGPTL5	0.00129002	0.020636	1.42629	0.00195551	1.42556	0.288301	1.06816	0.5691	1.06762	0.160486	1.20762	0.0797114	1.40802	0.0477103	1.31367	0.318949	1.25832	0.133342	1.174	0.80795	1.04198	0.703747	0.972161
ENSG00000279502	RP11-354E23.4	0.00200258	0.0193765	1.49609	0.0113212	1.39233	0.987008	1.00183	0.736243	0.932343	0.587519	1.00789	0.0407822	1.51183	0.120813	1.43366	0.189634	1.17868	0.240847	1.11773	0.162757	1.16945	0.222048	1.10898
ENSG00000207964	MIR628	0.00802807	0.108092	1.56815	0.364024	1.28649	0.00292563	1.24232	0.896123	1.01918	0.237799	1.42705	0.0770556	1.4251	0.0265022	1.54621	0.0425032	1.37132	0.081485	1.48785	0.822243	0.96095	0.814484	1.04261
ENSG00000199836	RNU1-47P	0.00188852	0.0507634	1.6215	0.0853494	1.33157	0.0476987	1.39787	0.46551	1.14793	0.279251	1.18548	0.151123	1.42241	0.0851086	1.43352	0.00985956	1.48048	0.038032	1.49205	0.169294	1.24885	0.116363	1.25861
ENSG00000225195	RP11-338E21.2	0.000522642	0.128224	1.477	0.227229	1.09814	0.235186	1.21675	0.431206	0.904651	0.0845197	1.22654	0.038379	1.16999	0.072457	1.32006	0.0528433	1.30011	0.0231767	1.46686	0.344534	1.05998	0.0451406	1.19593
ENSG00000169057	MECP2	0.00230088	0.17668	1.26085	0.0995172	1.303	0.290476	1.13976	0.13438	1.17786	0.0712995	1.39091	0.198296	1.11003	0.156008	1.07423	0.0714513	1.27813	0.0459258	1.2369	0.280027	0.918913	0.135898	0.889274
ENSG00000255256	RP5-916O11.2	0.0055401	0.131166	1.34499	0.0099285	1.36939	0.246144	1.09847	0.345479	1.1184	0.139276	1.29972	0.18503	1.3378	0.0975098	1.31747	0.0768758	1.37123	0.00148774	1.35038	0.702537	1.05502	0.782251	1.03898
ENSG00000261538	RP11-3M1.1	0.00391	0.243521	1.16951	0.374046	1.09896	0.289908	1.04348	0.422968	0.98053	0.0828002	1.1959	0.0594102	1.30459	0.160092	1.10604	0.126596	1.33385	0.146164	1.13084	0.49571	1.11535	0.358181	0.945599
ENSG00000123728	RAP2C	0.0021562	0.216666	1.31801	0.040485	1.299	0.442513	1.13071	0.444452	1.1144	0.0417554	1.39368	0.0481105	1.37262	0.650465	1.05399	0.0872307	1.47444	0.319949	1.13218	0.640961	1.05795	0.0636209	0.812365
ENSG00000181035	SLC25A42	0.000134489	0.0540183	1.47631	0.144254	1.524	0.338725	1.13942	0.396157	1.17623	0.0223596	1.77633	0.0545994	1.98375	0.797226	1.05358	0.0076925	2.37979	0.0183165	1.26392	0.200205	1.33972	0.0261255	0.711532
ENSG00000221806	RNU6ATAC34P	0.00014972	0.00153994	1.32826	0.170727	1.33213	0.120428	1.15613	0.508186	1.1595	0.0158412	1.62368	0.172121	1.19936	0.741114	1.02059	0.0239166	1.50313	0.117649	1.27907	0.0545173	0.925754	0.0908441	0.787763
ENSG00000256615	RP11-59N23.3	0.00471598	0.0473806	1.1199	0.916806	0.98189	0.105262	1.36721	0.252882	1.19872	0.046435	1.52351	0.116544	1.28663	0.295454	1.26558	0.0316489	1.84344	0.00330025	1.81328	0.4176	1.20999	0.211672	1.1902
ENSG00000237372	UNQ6494	4.42716e-05	0.0217572	1.19538	0.321893	1.15655	0.00917304	1.27822	0.097801	1.2367	0.015191	1.42168	0.00477617	1.32761	0.263308	1.10308	0.00609439	1.6419	0.000447459	1.36421	0.209255	1.1549	0.401642	0.959574
ENSG00000235436	DPY19L2P4	0.005312	0.0367193	1.27931	0.934063	1.01957	0.451226	1.1927	0.854001	0.950549	0.0616552	1.56118	0.0515169	1.27385	0.22095	1.14576	0.0849614	1.58597	0.0339584	1.42649	0.812275	1.01588	0.339659	0.913726
ENSG00000268754	RP11-514D23.2	0.00468339	0.0831932	1.21279	0.445993	1.14729	0.390125	1.11972	0.682628	1.05924	0.00747241	1.27282	0.107843	1.32571	0.0373036	1.15792	0.060373	1.51142	0.124912	1.32012	0.206493	1.18745	0.781477	1.03716
ENSG00000274820	RP11-395E19.4	0.00115362	0.058557	1.31582	0.0456986	1.445	0.663639	1.07612	0.394914	1.18176	0.209139	1.18693	3.77788e-05	1.1967	0.0941359	1.19477	0.227865	1.29229	0.119804	1.2902	0.28667	1.08877	0.151175	1.08701
ENSG00000224504	RP11-475D12.2	0.00281473	0.378511	1.08313	0.184975	1.20899	0.611057	1.04502	0.356315	1.16646	0.090531	1.26549	0.0416333	1.14388	0.248484	1.08922	0.0734506	1.31914	0.190926	1.25611	0.0818675	1.04239	0.908157	0.992588
ENSG00000261459	AC002310.11	0.00799298	0.00903209	1.24868	0.0703879	1.18105	0.0639912	1.2119	0.36354	1.14626	0.0961302	1.21453	0.394287	1.04459	0.877587	1.00877	0.0849331	1.29235	0.0341417	1.24804	0.565686	1.06408	0.497168	1.02759
ENSG00000197780	TAF13	0.0066915	0.22301	1.22143	0.0798441	1.34214	0.10654	1.29624	0.116723	1.42435	0.156664	1.41552	0.0646867	1.09825	0.130347	1.20667	0.122082	1.51792	0.0901219	1.66779	0.586258	1.07234	0.117232	1.17821
ENSG00000272211	RP11-347P5.1	0.000195992	0.0314963	1.30387	0.0351312	1.314	0.00606891	1.23708	0.129236	1.24669	0.00861096	1.41536	0.376677	1.0829	0.234282	1.22417	0.0178044	1.37984	0.0301574	1.55984	0.688219	0.974905	0.447903	1.10208
ENSG00000239991	RP11-889D3.1	0.00743237	0.0641864	1.19607	0.0464411	1.1267	0.753436	1.03778	0.88172	0.977589	0.184158	1.10673	0.32247	0.94298	0.483521	1.11814	0.273212	1.13464	0.0160664	1.3454	0.536562	1.02522	0.108537	1.21565
ENSG00000226332	RP11-157P1.4	0.00343175	0.105649	1.29208	0.0389629	1.3144	0.24007	1.15754	0.0870834	1.17753	0.0459857	1.22742	0.862695	0.97477	0.760118	1.03812	0.00361201	1.24192	0.0175739	1.32262	0.760244	1.01181	0.085611	1.07756
ENSG00000250403	RP11-15B17.2	0.0081732	0.109534	1.10005	0.0613575	1.23868	0.154933	1.05363	0.194642	1.18641	0.220869	1.08691	0.853943	0.992175	0.707501	0.951077	0.0700964	1.27624	0.0290617	1.22338	0.297388	1.17419	0.172361	1.12555
ENSG00000233917	POTEB	0.000100091	0.492089	1.08495	0.0929863	1.16802	0.0168213	1.18225	0.0200359	1.27277	0.0191956	1.32933	0.755574	0.980122	0.901739	1.00903	0.0314832	1.46618	0.0123526	1.50943	0.415147	1.10295	0.196219	1.13548
ENSG00000160563	MED27	0.00126969	0.0981986	1.47792	0.037572	1.57258	0.441106	1.15399	0.0993543	1.22791	0.0465297	1.14314	0.278122	1.15698	0.493625	1.07719	0.0793347	1.50876	0.0317504	1.4047	0.0978393	1.31984	0.140754	1.22881
ENSG00000266237	RP11-25D3.1	0.00353387	0.112431	1.30245	0.0290566	1.34807	0.346061	1.14129	0.223341	1.18127	0.448726	1.05142	0.0620431	1.14578	0.792187	1.00765	0.0321289	1.31191	0.125149	1.15375	0.054733	1.24775	0.0229649	1.09733
ENSG00000137642	SORL1	0.00962347	0.249358	1.13291	0.0204654	1.25125	0.421138	1.07363	0.0444322	1.18578	0.176204	1.13419	0.174744	1.08696	0.630227	0.974139	0.0310126	1.26939	0.135309	1.13763	0.0731564	1.1192	0.969112	1.00303
ENSG00000089639	GMIP	0.00184304	0.0218907	1.26406	0.0845466	1.31018	0.225966	1.09384	0.206617	1.13375	0.648956	1.08875	0.00682587	1.28681	0.180161	1.12779	0.0191945	1.39868	0.112176	1.22584	0.164829	1.28467	0.318998	1.12592
ENSG00000113248	PCDHB15	0.00342494	0.0171442	1.33672	0.0787228	1.50063	0.471595	1.0823	0.00927304	1.21501	0.622831	1.05458	0.496662	1.07719	0.875357	0.984321	0.0245438	1.34848	0.102272	1.23223	0.0939994	1.27869	0.138358	1.16845
ENSG00000276213	Metazoa_SRP	0.00161823	0.13815	1.24963	0.836514	0.954445	0.379672	1.18157	0.743968	0.902459	0.00511729	1.56906	0.0246474	2.40344	0.0845823	2.11008	0.0619571	1.80354	0.0244637	1.58341	0.524702	1.14944	0.8819	1.00915
ENSG00000239467	AC007405.6	7.43583e-05	0.122235	1.08195	0.276536	1.04623	0.466298	0.956232	0.206743	0.924663	0.21222	1.1326	0.0316572	1.31936	0.00552794	1.18726	0.0556861	1.25214	0.0506731	1.12678	0.186181	1.10555	0.949779	0.994861
ENSG00000228225	AC016908.1	0.00296729	0.0821402	1.10663	0.375757	1.07853	0.89249	1.00889	0.882046	0.983275	0.192437	1.24303	0.0238584	1.31884	0.0656216	1.27444	0.287391	1.19119	0.0404994	1.15109	0.68229	0.958289	0.580533	0.926032
ENSG00000197043	ANXA6	0.000954844	0.204279	1.1117	0.913013	1.00842	0.128618	1.11116	0.886961	1.00793	0.0351566	1.27715	0.221208	1.13516	0.323828	1.16799	0.0496219	1.24117	0.127904	1.27707	0.0952504	0.971824	0.999082	0.999931
ENSG00000117614	SYF2	0.00435121	0.190983	1.06508	0.59204	0.970164	0.794152	0.976212	0.0341584	0.889212	0.170734	1.1488	0.127301	1.11974	0.318462	1.14016	0.105739	1.13603	0.268404	1.15674	0.78769	0.98888	0.854623	1.00691
ENSG00000250640	OR7E41P	4.15023e-05	0.849964	1.0247	0.428263	1.03474	0.71748	1.04703	0.210025	1.05729	0.0449014	1.3724	0.204396	1.21335	0.0405634	1.47952	0.118682	1.37015	0.0312613	1.67072	0.981638	0.998361	0.0311302	1.21737
ENSG00000120334	CENPL	0.000998968	0.633724	1.08468	0.760487	1.04061	0.243887	1.08623	0.82257	1.0421	0.0356237	1.352	0.0343778	1.52816	0.0598566	1.64095	0.0349165	1.52186	0.0108718	1.63418	0.266601	1.12563	0.00184107	1.20871
ENSG00000261220	RP11-629O1.2	0.00343688	0.136527	1.39673	0.467351	1.12369	0.205482	1.4166	0.397708	1.13968	0.0521509	1.95279	0.104113	2.10341	0.152885	1.9612	0.0400131	2.02132	0.0591726	1.88465	0.80694	1.0351	0.719077	0.965111
ENSG00000146918	NCAPG2	0.0098539	0.377722	1.17541	0.134717	1.35789	0.0745547	1.21495	0.0727013	1.40357	0.0371642	1.69906	0.117954	1.44931	0.376019	1.24473	0.0125463	1.71123	0.13932	1.46968	0.95676	1.00716	0.187417	0.864997
ENSG00000156535	CD109	0.00346959	0.0156058	1.25122	0.0703815	1.19193	0.0617386	1.24634	0.149098	1.18729	0.0659114	1.46189	0.0136164	1.43648	0.629398	1.1001	0.0678481	1.6586	0.366351	1.27021	0.0792483	1.13456	0.444874	0.868883
ENSG00000123977	DAW1	0.00903424	0.769362	0.953232	0.373082	1.1474	0.311567	1.08716	0.0654752	1.30861	0.0190933	1.62285	0.348596	1.17677	0.155026	1.22669	0.0316339	1.38179	0.171413	1.4404	0.289874	0.851454	0.483408	0.88757
ENSG00000197841	ZNF181	0.000258374	0.31273	1.35808	0.312084	1.29591	0.299821	0.866897	0.163389	0.827214	0.261516	1.16978	0.294261	1.23157	0.00652017	1.3305	0.196766	1.38255	0.00986335	1.49361	0.244307	1.18189	0.0970771	1.27683
ENSG00000248527	MTATP6P1	0.00210681	0.409324	1.35104	0.359791	1.2522	0.436913	0.853877	0.0624476	0.791412	0.229907	1.26371	0.00988996	1.55801	0.266053	1.26851	0.0738187	1.60096	0.399581	1.30348	0.264653	1.26687	0.837994	1.03147
ENSG00000153060	TEKT5	0.00889766	0.430757	1.06624	0.185	1.07388	0.30689	0.931009	0.228962	0.93768	0.959106	0.997738	0.242145	1.17181	0.10453	1.1572	0.140075	1.11273	0.0143528	1.09885	0.00933197	1.11525	0.190897	1.10135
ENSG00000128610	FEZF1	0.00400649	0.681136	1.07158	0.51965	1.19861	0.588723	0.901688	0.954697	1.00859	0.0670089	1.26529	0.0117151	1.48968	0.0448206	1.36822	0.0834872	1.52274	0.145947	1.39858	0.178163	1.20347	0.471147	1.10535
ENSG00000084072	PPIE	0.00103767	0.211115	1.20386	0.140206	1.20191	0.240319	0.823401	0.144244	0.82207	0.429647	1.02954	0.0462895	1.26722	0.0627671	1.24114	0.897577	1.01185	0.938495	0.99103	0.778083	0.982821	0.695975	0.962594
ENSG00000041988	THAP3	0.000510693	0.393335	1.03438	0.49754	1.05421	0.0318847	0.89331	0.197514	0.910438	0.108328	1.26672	0.0650742	1.27241	0.118423	1.30134	0.0163975	1.17598	0.0396465	1.20272	0.491612	0.928367	0.386113	0.949474
ENSG00000236764	COX7A2P2	0.000205117	0.193769	1.3154	0.0457904	1.55491	0.049946	1.14129	0.0128099	1.3491	0.00736446	1.3784	0.0964603	1.22603	0.679171	1.02669	0.0287765	1.48315	0.0985883	1.242	0.517181	1.07599	0.24872	0.901042
ENSG00000266525	MIR4650-1	0.00158326	0.301957	1.21448	0.0719063	1.44293	0.0240609	1.11394	0.00866234	1.32348	0.0350815	1.40088	0.0572634	1.19003	0.910038	1.00998	0.0106278	1.43164	0.167061	1.21504	0.826035	1.02196	0.276317	0.867338
ENSG00000271397	RP5-1128N12.2	0.000232072	0.209857	1.57243	0.0977271	1.84903	0.0741353	1.22487	0.0681605	1.44033	0.0399397	1.73708	0.0793787	1.37291	0.406575	0.961883	0.0303936	1.77584	0.191265	1.24418	0.68115	1.02231	0.00649248	0.716249
ENSG00000157191	NECAP2	8.86395e-05	0.146779	1.34534	0.0478229	1.41536	0.0498008	1.21638	0.0110449	1.27969	0.0380765	1.50229	0.0756711	1.33506	0.78923	1.02238	0.0170886	1.7356	0.0217597	1.32912	0.360578	1.1553	0.293762	0.884724
ENSG00000241067	RPL17P40	0.0094445	0.363212	1.42024	0.195162	1.57738	0.0071721	1.17996	0.0532654	1.31051	0.0914268	1.52658	0.140588	1.26219	0.902068	0.988057	0.00887078	1.62668	0.204062	1.27338	0.588022	1.06558	0.288353	0.834143
ENSG00000198160	MIER1	0.00026821	0.0965531	1.3058	0.0733918	1.46324	0.281197	1.05597	0.0434086	1.18329	0.151953	1.23254	0.0306284	1.28162	0.171708	1.11806	0.0556587	1.33963	0.268266	1.16867	0.399467	1.08689	0.112206	0.94818
ENSG00000274385	U6	0.00370419	0.289323	1.18531	0.210787	1.28307	0.129885	1.17167	0.0711212	1.2683	0.0250101	1.27831	0.19727	1.21571	0.418651	1.02047	0.0725766	1.45582	0.00106691	1.22202	0.317263	1.13887	0.428066	0.955968
ENSG00000229405	AC092580.1	0.00553916	0.600129	1.1153	0.119072	1.47666	0.690653	1.02935	0.0471355	1.36286	0.0502501	1.34845	0.12105	1.1614	0.336626	0.81609	0.0270313	1.5724	0.600078	1.10489	0.387974	1.16608	0.18258	0.819377
ENSG00000277373	RP11-462D18.4	0.00241821	0.192523	1.42372	0.0649563	1.66186	0.250128	1.26851	0.0872501	1.48069	0.0556498	1.27206	0.106344	1.3093	0.0496483	1.1883	0.107274	1.53195	0.124276	1.39037	0.22242	1.2043	0.354661	1.09301
ENSG00000149084	HSD17B12	0.00983861	0.440004	1.40834	0.0726686	1.88322	0.347442	1.28657	0.0515408	1.72039	0.0535645	1.61422	0.0942681	1.36952	0.294959	1.17927	0.0180313	1.84612	0.0579342	1.58968	0.526127	1.14367	0.853267	0.984798
ENSG00000268486	ABC7-42418200C9.1	0.00216763	0.26383	1.30221	0.0477878	1.74646	0.0346148	1.33598	0.0743899	1.79175	0.0319	1.67412	0.157513	1.565	0.072679	1.44086	0.011158	1.91282	0.0385334	1.76109	0.499689	1.14258	0.790376	1.05195
ENSG00000240747	KRBOX1	0.00196761	0.0882015	1.47666	0.00103161	1.71313	0.126209	1.44013	0.0477416	1.67075	0.0124676	1.91724	0.37679	1.26077	0.244205	1.17224	0.0872185	1.85854	0.0283592	1.72804	0.917703	0.969379	0.575421	0.901313
ENSG00000205181	LINC00654	0.00287672	0.637433	1.08045	0.0860524	1.47597	0.861162	1.02224	0.105269	1.39645	0.110224	1.31391	0.112623	1.33395	0.248583	1.09672	0.00866493	1.59774	0.126825	1.31361	0.302873	1.21602	0.998978	0.999769
ENSG00000156050	FAM161B	0.00253431	0.14218	1.56725	0.0422379	1.7374	0.051321	1.46209	0.00445851	1.62083	0.00778174	1.8434	0.624779	1.10949	0.576821	1.05866	0.161966	1.58121	0.133471	1.50876	0.546175	0.857772	0.268427	0.818469
ENSG00000163659	TIPARP	0.00250439	0.273354	1.28904	0.212016	1.35147	0.0736989	1.19188	0.0437975	1.2496	0.0480748	1.18026	0.0314881	1.17313	0.101266	1.11327	0.0180899	1.41958	0.0288309	1.34714	0.00305389	1.20277	0.0121104	1.1414
ENSG00000116793	PHTF1	0.0053186	0.118651	1.35877	0.172462	1.41601	0.208628	1.14774	0.287412	1.1961	0.0217554	1.23146	0.588962	1.0752	0.122911	1.13304	0.265424	1.24908	0.0453014	1.31628	0.91357	1.01431	0.1926	1.06888
ENSG00000262209	PCDHGB3	0.00488071	0.181055	1.28797	0.0777093	1.41575	0.016741	1.19091	0.0485624	1.30906	0.0121247	1.30188	0.119033	1.24215	0.102228	1.15891	0.0382195	1.41255	0.0706118	1.31789	0.450175	1.085	0.915885	1.0123
ENSG00000240231	RPS27P29	0.00907163	0.0917269	1.23548	0.133564	1.31853	0.0783013	1.15821	0.081412	1.23608	0.0439118	1.09995	0.143855	1.16014	0.0547527	1.09759	0.0334686	1.2468	0.109835	1.17957	0.110514	1.13351	0.458199	1.07239
ENSG00000069509	FUNDC1	0.0068207	0.149641	1.0946	0.00282239	1.26307	0.31686	1.14647	0.113397	1.32293	0.00370462	1.22666	0.0254542	1.2922	0.192331	1.20561	0.0704822	1.42053	0.113911	1.32534	0.255203	1.15805	0.492038	1.08045
ENSG00000200613	RNA5SP349	0.00137535	0.131528	1.32939	0.0198711	1.4439	0.00538833	1.36645	0.0845234	1.48415	0.0897757	1.37326	0.0232982	1.26494	0.890993	1.01045	0.0805764	1.53808	0.226881	1.22864	0.347204	1.12003	0.0252578	0.894694
ENSG00000162522	KIAA1522	0.00947249	0.103952	1.31067	0.0998352	1.72242	0.0486417	1.54218	0.0769653	2.02665	0.0103605	1.95839	0.320758	1.32051	0.690837	1.1154	0.0274996	1.86844	0.114849	1.57822	0.725848	0.95407	0.228878	0.805878
ENSG00000272463	RP11-532F6.3	0.00753951	0.318979	1.12599	0.128417	1.36952	0.565357	1.04109	0.0449887	1.26625	0.0565721	1.30764	0.1125	1.25893	0.137331	1.0624	0.0664649	1.33447	0.30272	1.12615	0.713695	1.02052	0.34454	0.861208
ENSG00000279660	RP11-849N15.3	0.00404547	0.106169	1.18745	0.184866	1.38194	0.194197	1.10686	0.0410957	1.28815	0.00746544	1.39204	0.00804806	1.33068	0.0593981	1.08608	0.0611047	1.38143	0.271466	1.1275	0.934481	0.992381	0.120586	0.809966
ENSG00000273240	RP11-455J20.3	0.00622941	0.100495	1.2605	0.0997906	1.41088	0.105217	1.09812	0.0323206	1.22913	0.146674	1.21274	0.16061	1.2823	0.143424	1.19773	0.138697	1.23559	0.0981662	1.1541	0.724157	1.01884	0.49667	0.951648
ENSG00000198134	RP11-267J23.4	0.0026093	0.277665	1.20731	0.0302693	1.38934	0.253894	1.14092	0.0124705	1.31294	0.00354302	1.26573	0.259024	1.1487	0.869748	0.992473	0.0796613	1.25879	0.22595	1.08759	0.938278	0.994516	0.0486191	0.85926
ENSG00000255528	RP11-25I9.2	0.0023638	0.238513	1.24094	0.0795679	1.52534	0.200969	1.06982	0.0241919	1.315	0.0768015	1.18091	0.0968062	1.24303	0.962548	1.00489	0.046028	1.25159	0.538251	1.01181	0.0726534	1.05985	0.0562733	0.856802
ENSG00000147400	CETN2	0.00277882	0.0465589	1.46189	0.0469034	1.61623	0.263872	1.24747	0.112124	1.37917	0.140025	1.2544	0.0812791	1.45172	0.0208711	1.13548	0.170255	1.3792	0.530532	1.07875	0.251534	1.09949	0.197187	0.859975
ENSG00000236088	COX10-AS1	0.0012385	0.173077	1.33444	0.0742266	1.67207	0.373884	1.11884	0.0645269	1.40192	0.000631	1.27893	0.0619459	1.34273	0.373144	0.955018	0.100887	1.33855	0.6973	0.952044	0.697147	1.04662	0.105224	0.744409
ENSG00000226496	LINC00323	0.00400098	0.297337	1.1924	0.172958	1.46873	0.156549	1.1974	0.0132767	1.47488	0.007382	1.47908	0.0898162	1.26877	0.0186164	1.19353	0.00641407	1.53751	0.0235874	1.44633	0.562168	1.03951	0.829551	0.97786
ENSG00000197535	MYO5A	0.00299189	0.378347	1.09321	0.0626631	1.24263	0.498204	1.02177	0.0154202	1.16143	0.0799624	1.29591	0.168913	1.21128	0.108295	1.15202	0.0245815	1.27359	0.0476985	1.21128	0.771827	0.982775	0.581668	0.934695
ENSG00000275739	MIR195	0.00473903	0.339859	1.22021	0.243462	1.56295	0.287711	0.925069	0.306569	1.18491	0.00770721	1.34998	0.115113	1.31913	0.00267269	1.16946	0.0364922	1.42268	0.0313464	1.26126	0.39706	1.05386	0.416828	0.934284
ENSG00000242486	RP1-104O17.2	0.00281946	0.372072	1.22833	0.053049	1.85879	0.39167	1.09799	0.0790938	1.66155	0.0606415	1.48524	0.0422638	1.42636	0.153217	1.48329	0.047679	1.3914	0.198524	1.44693	0.162588	0.936813	0.88525	0.974207
ENSG00000282381	RP11-328P23.4	1.2421e-05	0.0289864	1.39091	0.0305319	1.52637	0.325434	1.16379	0.0879367	1.27713	0.0425392	1.54043	0.0596367	1.18671	0.346413	0.884438	0.0458761	1.57044	0.287019	1.17043	0.729754	1.01948	0.011767	0.759804
ENSG00000273702	RP11-758H9.2	0.00437922	0.0595848	1.47481	0.0758145	1.48882	0.478295	1.21156	0.33427	1.22306	0.00605566	1.78349	0.417418	1.2192	0.492117	0.844694	0.0275326	1.8272	0.0622115	1.26593	0.712052	1.02451	0.0102898	0.709808
ENSG00000180758	GPR157	0.00121778	0.0966958	1.22578	0.0858079	1.34034	0.178401	1.07311	0.0474147	1.1734	0.0037958	1.31291	0.215718	1.09891	0.776011	0.973959	0.00451351	1.24286	0.265833	1.10155	0.0156113	0.946648	0.117024	0.839014
ENSG00000271029	RP11-849F2.10	0.00986102	0.213419	1.8307	0.0187988	2.23213	0.340991	1.24696	0.0915528	1.52038	0.00865606	1.63701	0.636002	1.06844	0.297276	0.686023	0.0598546	1.66682	0.798497	1.07023	0.902687	1.01821	0.255055	0.653774
ENSG00000116954	RRAGC	0.000163843	0.0711427	1.49748	0.0452607	1.76044	0.0741822	1.5716	0.0474275	1.84758	0.0613467	1.70531	0.0423642	1.52007	0.267212	1.17289	0.0445958	1.98582	0.0195183	1.53227	0.229854	1.16449	0.533327	0.898527
ENSG00000276100	ST7-OT4_3	0.00153347	0.0182738	1.74812	0.0202722	1.85793	0.0484185	1.3644	0.0228226	1.45011	0.202744	1.4441	0.027432	1.44373	0.796796	0.944616	0.0959813	1.60789	0.713259	1.05202	0.664579	1.11342	0.187586	0.7285
ENSG00000171735	CAMTA1	0.00603699	0.178161	1.23405	0.0359098	1.39066	0.178152	1.15245	0.0183029	1.2987	0.178498	1.20222	0.0213006	1.20169	0.57873	0.936424	0.0109773	1.32296	0.6424	1.03092	0.465259	1.10043	0.351055	0.857515
ENSG00000078487	ZCWPW1	0.000394695	0.00598963	1.83503	0.00139541	2.50643	0.250517	1.32734	0.105399	1.81298	0.101476	2.14469	0.0470073	1.43757	0.374191	0.743824	0.155426	2.18581	0.523343	1.13097	0.902682	1.01917	0.0591681	0.527338
ENSG00000230627	RP1-155D22.1	0.0026597	0.0776528	1.81098	0.0218463	2.1673	0.188943	1.24767	0.110539	1.49316	0.0588798	1.47874	0.233468	1.17479	0.835826	0.957758	0.240813	1.42221	0.0550218	1.15947	0.884268	0.961772	0.154319	0.784095
ENSG00000214669	RP11-18B16.1	0.00443926	0.0252503	1.66044	0.0470625	1.81081	0.160475	1.26345	0.261759	1.37786	0.107721	1.52144	0.148035	1.27185	0.376474	1.15413	0.345104	1.32596	0.109909	1.20322	0.451691	0.871517	0.143028	0.790845
ENSG00000151470	C4orf33	0.00137558	0.0630333	1.53556	0.0425655	1.6074	0.315956	1.10867	0.0836579	1.16054	0.0104449	1.31342	0.713163	1.07813	0.865784	0.98432	0.530704	1.1267	0.714892	1.02866	0.364043	0.857832	0.0467343	0.78319
ENSG00000100354	TNRC6B	0.00702585	0.123959	1.43591	0.157304	1.39018	0.486047	1.12101	0.555361	1.0853	0.136442	1.29128	0.226491	1.23157	0.184313	1.14126	0.274025	1.21647	0.112995	1.12727	0.567182	0.942066	0.293009	0.872988
ENSG00000164296	TIGD6	0.00645855	0.109511	1.26824	0.0941191	1.428	0.791219	1.05103	0.326779	1.18342	0.110424	1.36248	0.175546	1.20673	0.524358	1.06671	0.345536	1.24349	0.633679	1.09921	0.299588	0.912671	0.0730788	0.806772
ENSG00000197976	AKAP17A	0.000696326	0.086625	1.58484	0.0220989	1.58154	0.145326	1.25104	0.015793	1.24845	0.0507494	1.24948	0.0661255	1.32498	0.361449	1.20809	0.0176675	1.44617	0.199055	1.31859	0.0768101	1.15741	0.699608	1.05531
ENSG00000276294	CTC-575C13.3	0.00120972	0.0669606	1.68319	0.0629601	1.57724	0.0367441	1.14597	0.215891	1.07383	0.356759	1.1241	0.0243472	1.48	0.383699	1.16253	0.0318785	1.28997	0.919381	1.01326	0.370502	1.14756	0.644655	0.901396
ENSG00000197558	SSPO	0.00181121	0.0634814	1.7282	0.0887407	1.86878	0.206372	1.27335	0.0154598	1.37694	0.0221624	1.5017	0.210389	1.41493	0.237705	1.25925	0.0116897	1.51114	0.0930187	1.34487	0.746199	1.00628	0.186492	0.895563
ENSG00000115540	MOB4	0.000188211	0.0943069	1.31522	0.0564133	1.42566	0.309971	1.05151	0.281526	1.13982	0.118551	1.26033	0.0406896	1.21852	0.264083	1.11533	0.115862	1.24326	0.168134	1.13797	0.725538	0.986461	0.23564	0.902918
ENSG00000201709	RNU6-686P	9.09144e-05	0.0432823	1.52965	0.0573491	1.47107	0.411645	1.0951	0.42531	1.05317	0.134262	1.26039	0.00538539	1.46863	0.225386	1.12873	0.0283109	1.41575	0.100264	1.08809	0.12162	1.12327	0.161689	0.8633
ENSG00000143740	SNAP47	0.00506587	0.151899	1.30218	0.226149	1.30041	0.715916	1.0217	0.745035	1.0203	0.464254	1.09316	0.07182	1.2888	0.171246	1.10813	0.0888806	1.30858	0.397303	1.12514	0.167189	1.19706	0.737454	1.02925
ENSG00000200648	RNU6-226P	0.000277967	0.052375	1.98495	0.0609662	2.21432	0.52049	1.20102	0.370279	1.33981	0.0607617	2.0613	0.148763	1.5395	0.726976	1.11172	0.0395303	2.39098	0.0825025	1.7266	0.153791	1.15994	0.404141	0.837626
ENSG00000118655	DCLRE1B	2.61075e-05	0.000539343	1.49789	0.0657335	1.38214	0.377868	1.11311	0.816489	1.02709	0.00427726	1.4001	0.165444	1.29825	0.123646	1.18545	0.02951	1.47788	0.062916	1.34948	0.489195	1.05555	0.722722	0.963841
ENSG00000255394	C8orf49	0.00292771	0.0279009	1.15861	0.0415566	1.23103	0.880331	1.00835	0.101067	1.07138	0.16275	1.18416	0.117591	1.15757	0.472102	1.07316	1.38598e-05	1.19132	0.0902423	1.10445	0.945109	1.00605	0.473155	0.932688
ENSG00000229626	PIGCP2	0.000793213	0.158221	1.27999	0.114281	1.48878	0.815615	0.983729	0.0410234	1.1442	0.0569101	1.43827	0.963374	0.99654	0.479836	0.902084	0.307392	1.25382	0.0532144	1.13498	0.236725	0.871758	0.060614	0.789129
ENSG00000224905	AP001347.6	0.00827687	0.132057	1.54328	0.0670464	1.58509	0.091929	0.967053	0.932229	0.993253	0.210046	1.36213	0.643758	1.1677	0.385972	1.14467	0.332265	1.19842	0.231697	1.17479	0.676133	0.879812	0.196248	0.862462
ENSG00000274225	KB-68A7.1	0.000902723	0.329269	1.12329	0.216861	1.26661	0.396835	1.14335	0.0564922	1.28922	0.00269179	1.65187	0.225596	1.07492	0.399673	0.963997	0.0645412	1.31939	0.105035	1.18323	0.0511568	0.798723	0.0162915	0.716299
ENSG00000235370	DNM1P51	0.00316712	0.42279	1.14192	0.0793321	1.55819	0.279454	1.11008	0.0149782	1.51474	0.0117681	1.49481	0.232916	1.07681	0.500319	0.954555	0.0652968	1.34322	0.155389	1.19072	0.418293	0.898589	0.147622	0.796567
ENSG00000243560	RN7SL364P	0.00259176	0.0490045	1.26517	0.00799578	1.33852	0.125961	1.13398	0.238505	1.19972	0.1575	1.33287	0.103704	1.32051	0.823454	0.976348	0.149552	1.43283	0.747326	1.05939	0.458673	1.075	0.183597	0.79482
ENSG00000103429	BFAR	0.00206185	0.341258	1.17205	0.0569283	1.32311	0.272066	1.15744	0.156888	1.30661	0.0264742	1.37869	0.177022	1.3048	0.606776	0.919826	0.0442948	1.62796	0.254379	1.14764	0.10226	1.1808	0.0983764	0.83241
ENSG00000281398	SNHG4	0.00394417	0.0543009	1.15987	0.0199128	1.22148	0.198078	1.17454	0.15871	1.23693	0.126237	1.2569	0.670036	1.02916	0.0687722	0.90021	0.170663	1.25908	0.468937	1.10132	0.977666	1.00173	0.0221663	0.876221
ENSG00000249772	CTD-2193P3.2	0.00215517	0.00258649	1.61043	0.043678	1.71141	0.234687	1.35082	0.154178	1.43551	0.112141	1.4469	0.536146	1.03172	0.245491	0.844186	0.048497	1.45359	0.296207	1.18937	0.975818	1.00462	0.0284113	0.822013
ENSG00000277357	NPAP1P7	0.00243776	0.0967563	1.52467	0.0772453	1.78159	0.195703	1.26403	0.0173674	1.47703	0.0533539	1.5311	0.413855	1.09412	0.111713	0.7728	0.0942187	1.46934	0.890467	1.03783	0.745128	0.959663	0.107197	0.677832
ENSG00000213120	LIN28AP1	0.00168202	0.0844421	2.06768	0.0486727	2.18322	0.117759	1.34141	0.0455079	1.41637	0.0807658	1.5443	0.0406135	1.49242	0.126702	0.850272	0.133792	1.67849	0.863279	0.956281	0.778922	1.08689	0.138501	0.619233
ENSG00000179136	LINC00670	0.00483736	0.0946045	1.86099	0.0897108	2.35528	0.121606	1.66524	0.0317237	2.10755	0.163936	1.63902	0.389187	1.24565	0.0198543	0.694285	0.103774	1.91353	0.810552	1.06654	0.674137	1.16748	0.161383	0.650716
ENSG00000222994	AC006322.1	0.00258991	0.0537841	1.41193	0.135955	1.50803	0.312908	1.15402	0.00986759	1.23257	0.306394	1.19196	0.230372	1.24574	0.140272	0.767905	0.071334	1.38	0.244442	0.850667	0.44398	1.15776	0.109877	0.713672
ENSG00000140105	WARS	0.00402166	0.0921226	1.48823	0.120029	1.71333	0.180737	1.27274	0.0200565	1.46524	0.0544569	1.35943	0.548169	1.09134	0.11951	0.623545	0.109486	1.48336	0.448956	0.847528	0.705249	1.09116	0.104027	0.623444
ENSG00000168484	SFTPC	0.00641971	0.0193314	1.51453	0.0805025	1.65994	0.451419	1.14814	0.0591514	1.25838	0.39677	1.20748	0.288137	1.10906	0.128923	0.721681	0.16325	1.33154	0.54103	0.866457	0.618455	1.10275	0.131121	0.717574
ENSG00000179468	OR9A2	0.00567987	0.0159553	1.51009	0.0538706	1.86676	0.338654	1.21903	0.115024	1.50695	0.15069	1.27769	0.162303	1.34412	0.0252511	0.802126	0.0917575	1.46111	0.494507	0.87194	0.59105	1.14356	0.165007	0.682436
ENSG00000272843	RP11-313P13.5	0.00625632	0.119896	1.51152	0.0869598	1.71198	0.112944	1.21176	0.00408694	1.37246	0.100612	1.31896	0.168091	1.19237	0.242501	0.859399	0.107441	1.34751	0.868327	0.971218	0.917012	1.02165	0.115783	0.736351
ENSG00000010310	GIPR	0.00643964	0.0397141	1.46744	0.0435692	1.63259	0.15726	1.3341	0.0236445	1.48425	0.0989232	1.24042	0.528743	1.08122	0.0923884	0.782593	0.205469	1.31704	0.801609	0.953276	0.771163	1.06177	0.219934	0.768509
ENSG00000180019	AC079741.2	0.00180638	0.0334873	1.5181	0.0361291	1.63346	0.111467	1.29669	0.0785673	1.39523	0.0875221	1.27268	0.164556	1.24206	0.237556	0.875452	0.0564739	1.43614	0.881905	1.01225	0.453596	1.12844	0.205013	0.795371
ENSG00000235489	DBF4P1	0.00501542	0.049936	1.55208	0.0441913	1.75183	0.133314	1.28393	0.0699458	1.44918	0.391271	1.19141	0.172976	1.16277	0.26661	0.767533	0.122682	1.40477	0.741788	0.927273	0.353438	1.17908	0.101355	0.778301
ENSG00000236875	DDX11L5	0.00144978	0.0373667	1.36636	0.0745305	1.35911	0.167475	1.21192	0.191863	1.2055	0.291759	1.30252	0.00561235	1.20514	0.104044	0.784348	0.0366475	1.52077	0.955683	0.989771	0.396806	1.16756	0.0566592	0.759892
ENSG00000026652	AGPAT4	0.006802	0.0580905	1.12857	0.105243	1.2531	0.140732	1.08749	0.0973148	1.20748	0.139103	1.21745	0.00770566	1.07706	0.148966	0.846804	0.0360019	1.27065	0.993239	0.999007	0.699002	1.04369	0.148981	0.820571
ENSG00000248587	GDNF-AS1	0.0030683	0.0799151	1.18707	0.0473785	1.11848	0.215818	1.13613	0.0645805	1.07049	0.21376	1.37256	0.107542	1.21355	0.0107043	0.755847	0.00473403	1.59822	0.972129	0.995436	0.497855	1.16441	0.211175	0.725241
ENSG00000270301	WI2-2334D6.1	0.00400071	0.000660688	2.22068	0.00321222	2.39606	0.47969	1.2464	0.456159	1.34484	0.62192	1.16613	0.168209	1.39095	0.40044	0.886484	0.352092	1.41444	0.786837	0.901459	0.169474	1.21293	0.217887	0.773032
ENSG00000206727	SNORD116-9	0.000149532	0.0135495	2.08585	0.0370328	2.03915	0.35606	1.29894	0.382837	1.26986	0.244685	1.28964	0.0505599	1.30456	0.0980551	0.709873	0.212057	1.53195	0.472935	0.833604	0.268744	1.18789	0.0910131	0.646385
ENSG00000206982	Y_RNA	0.000400813	0.0265194	2.69923	0.0119442	3.34427	0.243139	1.49925	0.0769	1.85752	0.0822113	1.34547	0.037536	1.90587	0.12168	0.70957	0.100339	2.16471	0.372002	0.805938	0.260708	1.60888	0.208347	0.598999
ENSG00000166396	SERPINB7	0.00168028	0.0522815	1.60477	0.0324768	1.53585	0.231908	1.25568	0.215805	1.20175	0.141151	1.24565	0.123754	1.26039	0.344485	0.850785	0.0822022	1.45216	0.924564	0.980235	0.421457	1.16578	0.30466	0.786926
ENSG00000199940	RN7SKP75	0.00575519	0.035275	1.42751	0.0310639	1.4394	0.341035	1.18912	0.374343	1.19903	0.282753	1.12993	0.670966	1.06319	0.109228	0.827884	0.439796	1.17971	0.558322	0.918616	0.687525	1.04406	0.0332447	0.812984
ENSG00000251144	CTD-2532K18.2	0.00415044	0.0926615	2.23664	0.0728703	2.23395	0.137815	1.71631	0.106434	1.71425	0.372855	1.23403	0.864497	1.05623	0.109795	0.677212	0.412321	1.34639	0.481476	0.863252	0.766468	1.09105	0.0650151	0.699536
ENSG00000254063	DUXAP2	0.0075557	0.0118521	1.39079	0.0803017	1.28014	0.0900924	1.2562	0.0989054	1.15626	0.0620318	1.24522	0.336964	1.10988	0.567872	0.94667	0.0955476	1.17718	0.949917	1.00407	0.342792	0.945358	0.00157481	0.806344
ENSG00000278346	CTD-2267D19.7	0.0040813	0.0279398	1.3757	0.0171823	1.4707	0.376159	1.15183	0.11423	1.23137	0.0473879	1.21022	0.633528	1.10438	0.299518	0.810584	0.218448	1.16953	0.0814648	0.858407	0.767356	0.966383	0.0349256	0.7093
ENSG00000141179	PCTP	0.00224337	0.075116	1.40454	0.000396858	1.4672	0.0519776	1.36677	0.0603667	1.42774	0.0257397	1.60244	0.251251	1.18342	0.581711	0.893517	0.0798397	1.31731	0.817715	0.994608	0.221373	0.82207	0.0138104	0.620685
ENSG00000230939	RP11-314C16.1	0.00892471	0.199	1.21605	0.00578988	1.32219	0.222833	1.0792	0.189553	1.1734	0.0415726	1.30601	0.0863688	1.37316	0.810107	1.04155	0.0145435	1.41101	0.684026	1.07026	0.462684	1.0804	0.394038	0.819491
ENSG00000001460	STPG1	0.00109964	0.207733	1.0824	0.00845479	1.31765	0.501106	1.08045	0.135534	1.31528	0.105777	1.40373	0.133367	1.33867	0.506058	0.954423	0.0492371	1.42418	0.928302	1.01539	0.922492	1.01457	0.0205356	0.72335
ENSG00000255774	AP000439.3	0.00148689	0.306859	1.23106	0.212739	1.51568	0.284383	1.17895	0.0166498	1.45152	0.0999133	1.24758	0.0175154	1.85151	0.555321	1.0795	0.0343684	1.82745	0.634299	1.06548	0.0568316	1.4648	0.335587	0.854035
ENSG00000227053	RP11-395B7.4	0.0036221	0.0595874	1.66417	0.0978402	1.64012	0.565057	1.09835	0.527257	1.08247	0.592405	1.16473	0.0977199	1.51929	0.869321	0.973375	0.121867	1.39797	0.513877	0.895646	0.386826	1.20025	0.241297	0.76897
ENSG00000233311	AC009960.3	0.000353379	0.133894	1.44016	0.120065	1.27931	0.619387	1.02738	0.442332	0.912629	0.690153	0.952066	0.00572899	1.49223	0.802431	1.01562	0.0257396	1.3757	0.337451	0.936316	0.0212124	1.44496	0.839647	0.983457
ENSG00000176635	HORMAD2	0.00570085	0.456149	0.982662	0.196839	1.43807	0.277166	0.887981	0.108453	1.29951	0.016386	1.44026	0.371	1.17772	0.62417	1.06824	0.00448411	1.27062	0.0449216	1.1525	0.163891	0.882214	0.103846	0.8002
ENSG00000265281	MIR3935	0.000723357	0.0878897	1.61313	0.086557	2.41518	0.333845	0.851965	0.386187	1.27556	0.148291	1.15821	0.323997	1.10906	0.675909	0.92586	0.422355	1.12163	0.513061	0.936359	0.75685	0.968417	0.0086467	0.808452
ENSG00000196313	POM121	0.00686985	0.133326	1.20634	0.181313	1.24876	0.629482	1.07821	0.531406	1.11613	0.057837	1.40818	0.0886332	1.16837	0.202374	0.841946	0.241309	1.34124	0.858491	0.966517	0.658789	0.952462	0.0611626	0.686358
ENSG00000163348	PYGO2	0.00571167	0.835416	1.02569	0.435101	1.13789	0.849078	0.985435	0.367035	1.09323	0.00999244	1.23166	0.0825032	1.20969	0.399058	0.915818	0.0387251	1.20977	0.229398	0.915882	0.56647	0.98223	0.010465	0.743618
ENSG00000232179	RP11-100G15.2	0.00693081	0.0978041	1.28565	0.032355	1.21762	0.791029	1.02598	0.732198	0.971689	0.182489	1.06238	0.823829	1.01623	0.240626	0.910523	0.506928	1.04008	0.0831322	0.931891	0.751445	0.979013	0.118127	0.877173
ENSG00000167065	DUSP18	0.00796056	0.0556853	1.34614	0.213019	1.11185	0.190621	1.33851	0.521259	1.10555	0.0502355	1.35557	0.141125	0.948728	0.941901	1.00947	0.162785	1.31315	0.100437	1.39723	0.625767	0.968708	0.810436	1.03073
ENSG00000228808	HMGB3P4	0.00782545	0.0190227	1.48524	0.240591	1.15506	0.233872	1.22498	0.737976	0.952658	0.142762	1.12924	0.764371	0.95512	0.414242	1.08786	0.321529	1.13234	0.0283444	1.28971	0.986151	1.00274	0.249114	1.1421
ENSG00000249309	RP11-153M7.5	0.00509159	0.0540125	1.42027	0.0402326	1.40376	0.491737	1.02847	0.832254	1.01652	0.882011	0.983025	0.904812	1.00956	0.46362	1.09129	0.848387	0.978968	0.653515	1.05822	0.936072	0.995873	0.523372	1.07649
ENSG00000226676	RP11-589B3.6	0.00485423	0.0474962	1.33972	0.0563662	1.41268	0.0917967	0.88454	0.0246762	0.93271	0.50348	0.965892	0.840717	1.03507	0.508007	1.05548	0.768221	1.03673	0.483025	1.05716	0.389592	1.07333	0.275773	1.0945
ENSG00000202190	Y_RNA	0.00572957	0.0586572	1.30339	0.107907	1.39136	0.970071	0.999169	0.733317	1.06661	0.666751	1.04259	0.803199	1.03073	0.553031	0.957869	0.00898315	1.31012	0.128897	1.21751	0.141032	1.25661	0.371432	1.16778
ENSG00000186871	ERCC6L	0.0067235	0.122852	1.23939	0.0391924	1.35758	0.911204	1.01216	0.169023	1.10867	0.00238533	1.14607	0.134666	0.798649	0.64498	0.952594	0.46049	0.962861	0.0916288	1.14846	0.0400771	0.840139	0.968025	1.00208
ENSG00000035681	NSMAF	0.00548833	0.205978	0.894405	0.154286	0.913198	0.661738	0.952858	0.815818	0.97288	0.113158	1.17908	0.0494214	1.20442	0.900633	1.00719	0.110526	1.22944	0.196892	1.02811	0.182017	1.04271	0.10599	0.87196
ENSG00000252916	RNU6-762P	0.00908211	0.532848	1.06668	0.205582	0.867779	0.0724773	1.06671	0.299865	0.867799	0.0459465	1.36182	0.0430817	1.39075	0.266799	1.12899	0.0408582	1.36018	0.611989	1.10417	0.834591	0.998799	0.170574	0.810809
ENSG00000248113	RP11-791G16.4	0.00127848	0.574852	1.04372	0.195348	0.818431	0.0378883	0.926246	0.106152	0.726315	0.756564	0.99516	0.0089548	1.08852	0.127706	0.869646	0.893004	1.00623	0.0100932	0.803907	0.794593	1.01113	0.00877534	0.807817
ENSG00000154370	TRIM11	0.00556925	0.633301	1.04309	0.293039	1.04758	0.188393	0.892341	0.401309	0.896184	0.336166	1.06425	0.184934	1.06713	0.0144928	0.757683	0.0109448	1.07044	0.00207939	0.760033	0.908084	1.00582	0.0315196	0.71415
ENSG00000242709	RPL30P9	0.00769599	0.0574954	1.14955	0.2668	1.11484	0.0611046	1.13283	0.402606	1.09863	0.0432395	1.32372	0.941997	0.986689	0.247457	0.823896	0.177766	1.37145	0.347699	1.14517	0.744433	1.03605	0.167997	0.865117
ENSG00000265190	ANXA8	0.00712919	0.0595769	1.29465	0.253523	1.10315	0.0993595	1.2477	0.468127	1.06314	0.0147241	1.36459	0.262482	0.843095	0.374296	0.837542	0.0313402	1.20058	0.265315	1.19267	0.187107	0.879812	0.336987	0.874017
ENSG00000240889	NDUFB2-AS1	0.00714952	0.931111	1.01997	0.643295	1.06351	0.61162	0.934932	0.611917	0.974837	0.0118532	1.54471	0.659642	1.09066	0.187027	0.560402	0.0553138	1.72477	0.739193	0.886218	0.569351	1.11656	0.209577	0.573713
ENSG00000188636	LDOC1L	8.0102e-05	0.236422	0.872161	0.305189	0.851257	0.190218	0.933248	0.527171	0.91088	0.000824724	1.38639	0.388276	0.968618	0.038191	0.693195	0.0189919	1.31251	0.614215	0.939306	0.203428	0.946714	0.0577801	0.677519
ENSG00000279666	RP11-43P5.3	0.002964	0.612607	0.944987	0.92681	1.00677	0.154188	0.881908	0.033073	0.939566	0.0782912	1.35232	0.471591	1.1001	0.119941	0.791814	0.00128903	1.29885	0.683289	0.934867	0.714121	0.960462	0.115917	0.691308
ENSG00000104368	PLAT	0.00539338	0.164337	1.16953	0.375917	1.16449	0.377778	1.082	0.126363	1.07734	0.161193	1.30816	0.179277	1.12907	0.000131924	0.824581	0.0497155	1.25342	0.339637	0.915395	0.740859	0.958157	0.022046	0.699761
ENSG00000162929	KIAA1841	0.00270596	0.062723	1.72684	0.180537	1.37993	0.0418861	1.50195	0.335842	1.20022	0.0883916	1.77088	0.129586	1.35563	0.264486	0.738123	0.00536826	1.8448	0.987612	1.00447	0.804606	1.04174	0.0490134	0.567215
ENSG00000119660	DPPA5P4	0.00232526	0.00254244	1.55696	0.194244	1.39198	0.11072	1.11316	0.974875	0.995206	0.162522	1.27893	0.109814	1.40188	0.211883	0.739147	0.0347136	1.5174	0.284623	0.800053	0.469355	1.18646	0.221674	0.625566
ENSG00000245532	NEAT1	0.0083213	0.0623066	1.56537	0.142337	1.3793	0.179656	1.24083	0.660112	1.09333	0.247966	1.2945	0.0131792	1.3067	0.119889	0.695361	0.0197973	1.4231	0.321639	0.757298	0.67818	1.09934	0.212248	0.58501
ENSG00000251495	PPIAP11	0.00328377	0.0150571	1.33509	0.356413	1.32073	0.897593	1.005	0.977372	0.994195	0.0077005	1.31473	0.011587	1.39697	0.887112	1.01471	0.00663372	1.37653	0.999038	0.999861	0.440121	1.047	0.151214	0.760507
ENSG00000137808	RP11-809H16.2	0.00368535	0.172092	2.01252	0.292341	1.81898	0.616318	1.10949	0.993863	1.0028	0.0413708	1.95694	0.776956	0.95418	0.125209	0.568671	0.0856396	1.53947	0.816046	0.917491	0.00205514	0.786672	0.0635921	0.46884
ENSG00000243504	RPS23P1	8.57365e-05	0.917935	0.988308	0.657762	0.950593	0.292757	1.05704	0.771846	1.0167	0.0416947	1.27795	0.0417373	1.17313	0.0462936	1.2165	0.00267971	1.40137	0.0438724	1.45317	0.281245	1.09657	0.18266	1.13711
ENSG00000233912	AC026202.3	0.00233525	0.240392	0.890899	0.770672	0.921145	0.079358	0.824048	0.544469	0.852024	0.387775	1.1874	0.0253645	1.40493	0.0508275	1.27842	0.10547	1.52742	0.0176447	1.38989	0.0944904	1.28636	0.345905	1.17053
ENSG00000168748	CA7	0.00553839	0.366194	1.05231	0.532854	0.849292	0.790692	1.02477	0.502655	0.827062	0.0543812	1.19986	0.0774409	1.21838	0.560186	1.12384	0.0291888	1.4861	0.179466	1.37078	0.0326313	1.23856	0.355278	1.14245
ENSG00000253929	CASC21	0.00300566	0.0790791	0.836362	0.115531	0.776882	0.328336	0.891784	0.0839708	0.828362	0.236848	1.20985	0.161783	1.11871	0.670415	1.03166	0.0349759	1.28455	0.0888345	1.1846	0.514799	1.06174	0.775591	0.979126
ENSG00000087074	PPP1R15A	0.00629504	0.0835584	0.808583	0.0082271	0.783841	0.0977558	0.889521	0.320709	0.862303	0.0528264	1.39027	0.35046	1.29283	0.492533	1.23075	0.0247135	1.51814	0.0929618	1.44523	0.383344	1.09197	0.631741	1.03953
ENSG00000265533	RP11-638L3.1	0.00241896	0.701964	0.948772	0.670391	0.961417	0.283178	0.789166	0.112037	0.799683	0.130927	1.23043	0.351046	1.2122	0.487883	1.12579	0.201767	1.22774	0.0310813	1.14021	0.98027	0.997808	0.450697	0.926674
ENSG00000164751	PEX2	0.000541028	0.0604135	0.747684	0.00842199	0.58003	0.125552	0.844967	0.0492327	0.6555	0.112108	1.0925	0.719506	1.09929	0.105859	1.38802	0.382635	1.14343	0.0548417	1.44376	0.784391	1.04662	0.0790596	1.32152
ENSG00000116030	SUMO1	0.00770825	0.160424	0.803424	0.945473	1.01012	0.11398	0.85435	0.451226	1.07415	0.0463341	1.26901	0.186633	1.11252	0.19208	1.25934	0.201079	1.19978	0.225764	1.35811	0.372667	0.945446	0.646635	1.07021
ENSG00000134186	PRPF38B	0.000611666	0.54261	0.941914	0.890754	0.977183	0.725196	0.973982	0.924832	1.01045	0.0600993	1.31339	0.854932	0.987373	0.0263666	1.32559	0.121416	1.25637	0.0746	1.68674	0.230506	0.956586	0.113412	1.28426
ENSG00000261013	CTD-2050B12.1	0.00232467	0.0306672	0.764736	0.20768	0.790498	0.892591	1.01092	0.443013	1.04497	0.111158	1.29912	0.345823	1.1067	0.184845	1.31777	0.0947095	1.29945	0.0889339	1.54728	0.988955	1.00025	0.0617113	1.19102
ENSG00000185909	KLHDC8B	0.00724729	0.512201	1.11562	0.45126	0.846802	0.270966	1.38259	0.786274	1.04944	0.138391	1.8374	0.500013	1.06221	0.134079	1.26494	0.0410496	1.95694	0.0361558	2.33044	0.696709	1.06506	0.124744	1.26833
ENSG00000222750	RNU4-46P	0.00678851	0.948804	1.01546	0.861647	0.961972	0.097648	1.10944	0.535871	1.051	0.135025	1.45774	0.316656	1.10862	0.323635	1.22938	0.0351493	1.57425	0.0622537	1.74573	0.438523	1.07993	0.308621	1.19756
ENSG00000204104	TRAF3IP1	0.00952194	0.608189	1.0888	0.849832	0.978154	0.253449	1.32302	0.0162702	1.18858	0.0358161	1.6619	0.821213	0.970164	0.646865	1.05677	0.119851	1.4321	0.0639457	1.55995	0.0772997	0.861725	0.178257	0.938655
ENSG00000273373	RP5-1074L1.4	0.0042012	0.542731	0.852556	0.159137	0.949057	0.95972	0.990228	0.525758	1.10231	0.0421787	1.7619	0.853444	0.976708	0.817301	1.0144	0.0133598	1.39684	0.0469405	1.45075	0.256697	0.792802	0.0502142	0.823401
ENSG00000241385	RP11-25D10.1	0.00059552	0.206223	0.736862	0.573383	0.862881	0.530665	0.89635	0.544357	1.04964	0.0633836	1.55531	0.714448	1.03833	0.527976	1.11453	0.0286775	1.73151	0.0855437	1.85858	0.245671	1.11329	0.328591	1.19499
ENSG00000264512	MIR5692A2	0.000724951	0.365781	0.696486	0.651196	0.822298	0.666385	0.950901	0.545229	1.12267	0.0388354	2.2415	0.869443	1.02134	0.294481	0.881602	0.0189864	2.26472	0.0760535	1.95486	0.926915	1.01036	0.164835	0.872121
ENSG00000249873	RP11-983C2.2	0.000539151	0.663478	0.908358	0.455112	0.901896	0.18019	1.14515	0.312472	1.137	0.0616692	1.92897	0.861034	0.961683	0.665912	1.09021	0.0113044	1.83906	0.00651563	2.08484	0.770057	0.953387	0.57646	1.0808
ENSG00000143367	TUFT1	0.000467208	0.638713	0.923532	0.725369	0.944551	0.990179	0.998984	0.778955	1.02172	0.0595775	1.56425	0.55989	1.09273	0.90962	0.991052	0.0226118	1.66255	0.110193	1.50786	0.33017	1.06285	0.553009	0.963952
ENSG00000274966	RP11-382B18.6	0.00739236	0.534223	0.953761	0.328957	0.927745	0.634277	1.03783	0.86162	1.00952	0.057399	1.25295	0.54431	1.05176	0.684384	1.04904	0.00809791	1.31801	0.132212	1.31461	0.427705	1.05193	0.631886	1.04921
ENSG00000268652	CTD-3187F8.7	1.36012e-06	0.272449	0.883989	0.480274	1.02973	0.0889039	1.06383	0.0561836	1.23922	0.0198239	1.60107	0.120812	0.912566	0.0524255	0.771943	0.00849657	1.55165	0.0622108	1.31254	0.364327	0.969133	0.0607279	0.819794
ENSG00000204941	PSG5	1.07598e-06	0.0283294	0.794618	0.00554264	0.818923	0.0740475	1.01746	0.461068	1.04858	0.0112235	1.48951	0.298064	0.943394	0.0986321	0.883866	0.0110382	1.45105	0.025291	1.35949	0.51953	0.974184	0.181464	0.912713
ENSG00000142871	CYR61	0.000950295	0.242038	0.68925	0.0975607	0.777295	0.819444	0.980167	0.267105	1.10537	0.109931	1.58913	0.124391	0.890076	0.227598	0.771373	0.00780001	1.63305	0.138892	1.41526	0.848731	1.02764	0.226911	0.89059
ENSG00000089022	MAPKAPK5	0.00121784	0.661668	0.937809	0.0825367	0.913515	0.0435259	1.10701	0.611804	1.07833	0.0385484	1.37745	0.187237	0.85924	0.0112857	0.752363	0.0215827	1.34708	0.256768	1.17952	0.412856	0.977951	0.0814449	0.856307
ENSG00000243650	RN7SL834P	0.000216446	0.0294862	0.802793	0.244491	0.815882	0.240391	0.940913	0.756861	0.956255	0.004923	1.44841	0.281975	0.952264	0.418497	0.954643	0.0556637	1.26386	0.157953	1.26701	0.0758452	0.872585	0.256968	0.874765
ENSG00000143621	ILF2	3.18217e-05	0.0061874	0.831238	0.236111	0.905843	0.0868575	0.96215	0.548298	1.0485	0.0297328	1.30918	0.0674514	0.922316	0.00137899	0.872564	0.00423505	1.2283	0.0493239	1.16205	0.387544	0.938221	0.269733	0.887611
ENSG00000164871	SPAG11B	0.00774893	0.00684018	0.948882	0.732266	1.04112	0.450384	1.04432	0.2893	1.14584	0.036173	1.51107	0.905751	1.01185	0.547097	0.931332	0.0440306	1.40331	0.121498	1.29164	0.224656	0.928689	0.0128225	0.854785
ENSG00000064726	BTBD1	0.0095363	0.327433	0.945533	0.612285	0.932904	0.283684	0.939045	0.487878	0.926502	0.183112	1.21305	0.966209	1.00647	0.173885	0.824029	0.161895	1.28619	0.720796	1.05304	0.353904	1.0603	0.0948517	0.8681
ENSG00000173805	HAP1	2.99734e-05	0.138988	0.896847	0.28776	0.922679	0.120781	0.937636	0.689562	0.964643	0.00114621	1.26304	0.0355401	0.871094	0.771312	0.973577	0.0759857	1.16835	0.0288111	1.3058	0.213439	0.925026	0.591705	1.03385
ENSG00000201510	RN7SKP217	0.000111814	0.104083	0.857138	0.858935	0.985754	0.0484423	0.911659	0.596472	1.04846	0.0826084	1.47601	0.102077	0.765425	0.128863	0.885972	0.0796392	1.30764	0.0236981	1.51358	0.605502	0.885931	0.803711	1.02546
ENSG00000064703	DDX20	3.46519e-06	0.16647	0.826909	0.342062	1.11221	0.229727	0.875836	0.367115	1.17802	0.0284755	1.60166	0.869434	0.981686	0.419352	1.14367	0.0401435	1.56779	0.0277575	1.82648	0.386291	0.978855	0.107808	1.14037
ENSG00000067334	DNTTIP2	0.00865124	0.151238	0.816222	0.261428	0.91128	0.177486	0.845396	0.535829	0.943853	0.20559	1.18004	0.396873	0.890837	0.84706	0.96788	0.0865709	1.21372	0.0907427	1.31869	0.857845	1.02854	0.508421	1.11749
ENSG00000249609	RP11-635L1.3	0.00373279	0.160088	0.712437	0.219525	0.842978	0.700882	0.939609	0.420639	1.11178	0.14166	1.47969	0.734996	0.964331	0.578887	1.09253	0.121458	1.40587	0.145369	1.59276	0.283113	0.95011	0.280108	1.07641
ENSG00000152213	ARL11	0.00989529	0.258733	0.795849	0.397927	0.807182	0.569072	0.954378	0.912801	0.967969	0.0598079	1.70724	0.304825	0.805543	0.992783	1.0022	0.304088	1.29295	0.164162	1.60859	0.0323769	0.757333	0.592655	0.942218
ENSG00000263635	RP11-805F19.2	0.00746173	0.0826479	0.791814	0.395975	0.922913	0.427999	0.954753	0.233119	1.11283	0.0432067	1.35401	0.797696	1.04239	0.768848	0.95112	0.0350594	1.36661	0.0583405	1.24695	0.918909	1.00931	0.34729	0.920932
ENSG00000241792	RP11-501O2.1	0.00258861	0.274623	1.21596	0.567546	1.11739	0.0440604	1.29513	0.640835	1.19014	0.0817341	1.83265	0.555106	1.12389	0.510987	1.19767	0.0689392	1.98862	0.0356513	2.11917	0.179259	1.0851	0.231828	1.15634
ENSG00000219253	RPS6P7	0.000312378	0.0218793	0.875149	0.188978	0.859419	0.966007	1.00143	0.880716	0.983434	0.0335366	1.39243	0.957544	0.995367	0.133652	1.06585	0.118739	1.29606	0.119134	1.38783	0.247882	0.930794	0.970717	0.996701
ENSG00000242321	RPL23AP40	0.00902162	0.434356	1.02233	0.542455	0.981913	0.289481	1.08819	0.642385	1.04517	0.00506297	1.47464	0.575798	0.945053	0.787483	1.05472	0.17835	1.31464	0.108284	1.4672	0.508302	0.891496	0.967562	0.994953
ENSG00000101004	NINL	5.88627e-05	0.147116	0.870269	0.341499	0.954753	0.269632	0.897717	0.747973	0.984866	0.0267593	1.41984	0.0253572	1.10484	0.0353144	1.23833	0.228377	1.23562	0.091312	1.38492	0.249804	0.870249	0.674944	0.975401
ENSG00000232377	AC016910.1	0.000713926	0.242505	0.78131	0.133093	0.946714	0.663636	0.891805	0.533722	1.0806	0.0325364	1.70495	0.258244	1.14047	0.113267	1.25026	0.196607	1.63804	0.0442644	1.79573	0.880443	0.96075	0.541463	1.05324
ENSG00000219085	NPM1P37	0.00168441	0.252944	0.836015	0.370607	0.854903	0.876302	0.991075	0.849001	1.01347	0.0117348	1.38979	0.31455	0.914296	0.00995641	0.884459	0.111701	1.2755	0.0481545	1.23388	0.249483	0.917767	0.0782122	0.887817
ENSG00000236664	AC011998.1	0.000818589	0.236563	0.814207	0.241634	0.87695	0.710584	0.972925	0.0986714	1.0479	0.0540731	1.30646	0.936863	0.996425	0.00795358	0.881826	0.0608822	1.27486	0.073826	1.12823	0.313707	0.975806	0.0872991	0.863579
ENSG00000197958	RPL12	0.00406373	0.176494	0.740053	0.119513	0.72417	0.485954	0.923148	0.0600763	0.903335	0.0902626	1.53972	0.76505	1.05414	0.937803	0.985891	0.031215	1.30707	0.154646	1.22244	0.215111	0.8489	0.2066	0.793939
ENSG00000261486	RARRES2P9	0.000108123	0.164661	0.772104	0.0962857	0.732094	0.0484813	0.917492	0.0656101	0.869948	0.030886	1.30017	0.654432	1.04543	0.34345	0.876363	0.0253734	1.37984	0.166356	1.15669	0.0356644	1.06128	0.150186	0.889644
ENSG00000222899	AL110292.1	0.00113835	0.424157	0.90733	0.294292	0.881725	0.557806	0.99048	0.282449	0.962528	0.0381525	1.21022	0.10972	1.07492	0.660226	0.981096	0.0616721	1.28029	0.1575	1.16853	0.453644	1.0579	0.472324	0.965557
ENSG00000274278	AC004850.1	0.000840081	0.0732572	0.760103	0.207531	0.881806	0.162607	0.784602	0.433637	0.910228	0.12212	1.21338	0.629704	1.07091	0.395489	0.951956	0.170866	1.30761	0.284526	1.16237	0.697682	1.07766	0.390957	0.957957
ENSG00000253112	CTD-2373N4.5	0.00304086	0.256235	0.771658	0.847993	0.985527	0.78085	1.06037	0.0588186	1.35426	0.0939	1.72536	0.523488	1.06032	0.93516	1.01132	0.114532	1.86094	0.0582954	1.77494	0.688694	1.07858	0.645292	1.02873
ENSG00000242330	RN7SL683P	0.00387556	0.147871	0.907121	0.0213238	0.904986	0.891724	1.00852	0.855303	1.00614	0.0784096	1.24042	0.490615	1.1469	0.920994	1.01153	0.102892	1.40594	0.00875207	1.23999	0.192412	1.13343	0.994466	0.999653
ENSG00000148362	C9orf142	0.0050551	0.034378	0.709021	0.237754	0.834008	0.820896	0.980235	0.392351	1.15303	0.168907	1.54849	0.000416746	0.704709	0.0751487	0.73455	0.390727	1.142	0.27011	1.19036	0.0806577	0.737492	0.158692	0.768722
ENSG00000256282	RP11-504G3.4	0.00495453	0.129867	0.706258	0.330845	0.888309	0.384638	0.847822	0.712985	1.06636	0.103558	1.39111	0.311552	1.0802	0.086787	0.919635	0.206773	1.38354	0.375956	1.17789	0.939579	0.994562	0.0379326	0.846726
ENSG00000224706	RPS17P13	0.00749111	0.137947	0.727072	0.995135	0.998232	0.486934	1.20161	0.0497431	1.64975	0.120406	1.76168	0.159351	0.938876	0.101776	1.44261	0.238919	1.74325	0.0533821	2.67855	0.960098	0.989538	0.0669101	1.52045
ENSG00000233115	FAM90A11P	0.00416766	0.218393	0.931654	0.506486	0.940565	0.0561206	0.846863	0.300622	0.854963	0.0382803	1.25946	0.526148	1.02035	0.664885	0.966361	0.977378	1.00194	0.648717	0.948926	0.165008	0.795536	0.181578	0.753441
ENSG00000249162	ADAM20P3	0.00494691	0.345514	1.10888	0.930619	1.00991	0.130972	0.910565	0.181477	0.8293	0.708659	0.959175	0.891997	1.01361	0.0403864	0.85295	0.0704927	1.12691	0.249124	0.94829	0.209603	1.17487	0.896524	0.988651
ENSG00000199286	RNU6-1094P	0.00386008	0.211813	1.12197	0.412059	1.15096	0.223785	0.928646	0.432991	0.952638	0.692216	0.985618	0.455127	1.0528	0.233766	0.806549	0.0411759	1.24413	0.447449	0.953122	0.0918304	1.26228	0.670213	0.967031
ENSG00000086619	ERO1LB	0.00348985	0.404563	0.888022	0.649321	1.01424	0.471859	0.91584	0.574296	1.04601	0.672109	1.03109	0.491949	0.969155	0.120616	0.830067	0.0818009	1.31747	0.197205	1.12839	0.0708073	1.27775	0.488432	1.09437
ENSG00000249833	CCDC37-AS1	0.003937	0.317065	0.761544	0.881422	0.956542	0.0503585	0.554106	0.00458024	0.695988	0.0922589	0.798188	0.407227	0.929182	0.708121	0.966762	0.618031	0.944158	0.881604	0.982344	0.152771	1.18288	0.0611839	1.23072
ENSG00000271993	RP11-285J16.1	0.000848566	0.508508	1.11858	0.0682166	1.39217	0.0580543	1.4089	0.00565234	1.7535	0.044214	1.66987	0.805393	1.02252	0.308434	1.08098	0.0271964	1.24487	0.0666523	1.31604	0.184755	0.745493	0.0521809	0.788109
ENSG00000238176	RP11-322I2.1	0.00123057	0.860664	0.97847	0.113061	0.918892	0.097886	1.67586	0.099042	1.57382	0.0762288	1.64285	0.0832855	0.78122	0.0304185	0.778931	0.188825	1.37828	0.216514	1.37424	0.125633	0.838956	0.0756046	0.836498
ENSG00000231898	AC012594.1	0.00457143	0.104799	1.31945	0.38729	1.15546	0.0384862	1.97265	0.0946103	1.72748	0.0778362	1.54635	0.180475	1.33173	0.181896	1.28266	0.0253315	1.86641	0.13539	1.79763	0.022573	1.20698	0.3103	1.1625
ENSG00000239282	GATSL3	0.0040493	0.289056	1.2439	0.98826	1.00428	0.747781	0.93103	0.106045	0.751685	0.338511	0.78953	0.0202402	1.70965	0.0377131	1.81286	0.146046	0.789713	0.384289	0.837387	0.998676	1.00023	0.678031	1.06061
ENSG00000079277	MKNK1	0.00432751	0.270324	1.06612	0.142656	0.817694	0.385552	0.912713	0.0572686	0.700036	0.485652	0.943177	0.107599	1.21425	0.112129	1.40483	0.187295	0.830317	0.534594	0.960639	0.210659	0.88034	0.348241	1.01851
ENSG00000181577	C6orf223	0.0064436	0.048838	2.07424	0.641609	1.18136	0.645476	0.845633	0.0599501	0.481621	0.130081	0.669948	0.0214001	1.96024	0.0080849	1.57792	0.393144	0.841596	0.177053	0.677455	0.327217	1.25621	0.933604	1.01121
ENSG00000213888	LINC01521	0.0073523	0.587344	1.13669	0.920512	1.02181	0.300591	0.942545	0.074033	0.847293	0.781387	0.951868	0.0783106	1.5534	0.00131917	2.25683	0.9738	0.994907	0.0516084	1.44543	0.867627	1.04522	0.0334339	1.51852
ENSG00000256906	RP11-474D1.2	0.00475773	0.203226	1.11866	0.638359	0.920513	0.669683	1.08157	0.670757	0.889991	0.709088	0.962924	0.166925	1.50798	0.0391367	2.27573	0.937547	1.0149	0.102566	1.53161	0.576088	1.05398	0.0177378	1.59058
ENSG00000102030	NAA10	0.00960867	0.165299	0.887775	0.0750306	0.791302	0.190152	0.845787	0.051516	0.753876	0.284226	0.868501	0.268381	1.11912	0.0434849	1.43521	0.134296	0.86318	0.306661	1.10698	0.957043	0.993873	0.0219425	1.27459
ENSG00000254054	RP11-156K13.3	0.000584399	0.0053503	0.901688	0.0448028	0.756791	0.809641	1.02859	0.128331	0.8633	0.444104	1.18622	0.0079011	1.41994	0.0167784	1.69255	0.158423	1.23682	0.0496668	1.47427	0.732266	1.04266	0.13943	1.24283
ENSG00000119333	WDR34	0.00855377	0.550607	0.877903	0.741739	0.9544	0.360912	0.90555	0.886103	0.984457	0.521143	0.950791	0.0740335	1.56164	0.110218	1.74799	0.210454	1.21338	0.225326	1.35817	0.0289399	1.27618	0.088115	1.42847
ENSG00000212536	RNA5SP474	0.00863426	0.301284	1.08405	0.192453	0.904693	0.39832	1.06059	0.0944014	0.885113	0.505362	0.970096	0.173067	0.83345	0.131421	1.05792	0.770924	0.963507	0.110844	1.22301	0.960842	0.993207	0.158007	1.26071
ENSG00000117748	RPA2	0.00244621	0.711844	1.0196	0.302639	0.890899	0.177946	1.06412	0.234606	0.929805	0.000221005	1.10191	0.0531823	0.916792	0.784498	0.981459	0.198487	1.07699	0.0760372	1.15295	0.605603	0.977386	0.386537	1.04633
ENSG00000157181	C1orf27	0.00263038	0.115171	1.06765	0.11193	1.17381	0.262952	0.864457	0.724148	0.950417	0.794587	1.05217	0.737576	1.04962	0.0297924	1.33515	0.400959	1.10076	0.189818	1.4002	0.641316	1.04618	0.0054391	1.33077
ENSG00000043514	TRIT1	0.00717875	0.806936	1.06821	0.769409	1.05685	0.479745	0.87321	0.144549	0.863918	0.296205	1.18803	0.445701	1.04121	0.111294	1.2119	0.354055	1.18657	0.109598	1.38108	0.983375	0.998776	0.110254	1.1625
ENSG00000280320	RP11-629N8.5	0.00731034	0.637238	1.04514	0.499888	0.974319	0.0585161	0.76433	0.0339224	0.712535	0.390669	0.827712	0.283432	0.913114	0.0647012	1.17471	0.512673	0.872262	0.573943	1.12215	0.476323	1.05382	0.110903	1.35573
ENSG00000164087	POC1A	0.00071498	0.399269	1.09167	0.783407	1.03192	0.576579	1.04177	0.90684	0.984753	0.615294	1.05519	0.0102635	0.852773	0.0227887	1.09969	0.611288	1.04263	0.0484494	1.34453	0.772587	0.988103	0.0204229	1.27421
ENSG00000258693	RP11-436M15.3	0.00422672	0.742938	0.956409	0.898827	1.02524	0.254546	0.92189	0.85971	0.98824	0.205955	1.12782	0.0666849	0.799831	0.0947898	1.23448	0.211105	0.923041	0.0300429	1.42464	0.207969	0.818432	0.0546132	1.26319
ENSG00000248333	CDK11B	0.00725703	0.493751	1.21484	0.260967	1.29208	0.986025	0.999053	0.431956	1.06258	0.762816	1.05003	0.258352	0.90046	0.0457031	1.52422	0.150599	0.860611	0.0350809	1.45676	0.135322	0.819605	0.0790408	1.38735
ENSG00000200448	Y_RNA	0.00243695	0.944936	0.985914	0.664868	0.942088	0.227194	1.15458	0.221786	1.10326	0.123424	1.24355	0.0787088	0.750991	0.11138	1.20333	0.828366	1.02243	0.0337011	1.63826	0.00402104	0.822184	0.0621652	1.31741
ENSG00000264892	NOS2P4	0.00789067	0.327365	0.748704	0.729994	0.932861	0.0870316	0.713211	0.312403	0.888637	0.765832	0.95189	0.0353311	0.676518	0.325346	1.05205	0.185071	0.811296	0.106414	1.26164	0.062272	0.8523	0.131064	1.32541
ENSG00000163660	CCNL1	0.00723673	0.161392	0.933939	0.202691	0.870993	0.614259	0.963952	0.320329	0.898984	0.172409	0.82932	0.295939	0.84526	0.227969	1.11631	0.201798	0.866777	0.183899	1.14472	0.609157	1.04517	0.00476239	1.38032
ENSG00000170417	TMEM182	0.000274215	0.462341	0.938395	0.0226791	0.81743	0.0125627	0.738072	0.0267989	0.64293	0.246595	0.848527	0.0746597	0.711943	0.256507	0.867519	0.040302	0.657213	0.0531152	0.800829	0.120027	0.774534	0.666225	0.943787
ENSG00000201466	Y_RNA	0.0094424	0.442571	0.82944	0.532386	0.878471	0.30204	0.766664	0.253056	0.811984	0.483696	0.873845	0.0476691	0.541143	0.0729617	0.694223	0.0615564	0.687685	0.420844	0.882218	0.226662	0.786964	0.882004	1.00958
ENSG00000139194	RBP5	0.00424978	0.40814	1.07724	0.149268	1.13244	0.746267	0.976325	0.74922	1.02636	0.272394	1.10665	0.0474807	0.758734	0.0232271	0.790242	0.600568	0.933356	0.31647	0.972116	0.0642352	0.843406	0.136499	0.878431
ENSG00000170537	TMC7	0.00898994	0.294207	1.10649	0.113365	1.34018	0.167378	0.714167	0.365611	0.864997	0.0703525	0.660507	0.0455574	0.713474	0.169404	0.763994	0.0603132	0.701104	0.00926303	0.750748	0.522719	1.06146	0.401729	1.13662

## Sheet: Sheet 2 Venn Diagrams
EVI1WTvEV					EVI1AQAvEV					EVI1WTH2O2vEVH2O2					EVI1AQAH2O2vEVH2O2
Gene ID	Gene Symbol	p-value	Fold change		Gene ID	Gene Symbol	p-value	Fold change		Gene ID	Gene Symbol	p-value	Fold change		Gene ID	Gene Symbol	p-value	Fold change
ENSG00000232412	RP1-315G1.3	0.000899293	0.501643		ENSG00000232412	RP1-315G1.3	0.0384617	0.375928		ENSG00000272966	RP11-686O6.1	0.00758007	0.628347		ENSG00000272966	RP11-686O6.1	0.00283256	0.374335
ENSG00000236772	RP5-1184F4.5	0.00365091	0.59459		ENSG00000234910	IL6RP1	0.00262856	0.507991		ENSG00000234282	RP4-673D20.4	0.0438697	0.676666		ENSG00000234282	RP4-673D20.4	0.00193128	0.601469
ENSG00000234910	IL6RP1	0.0362676	0.602673		ENSG00000243680	RPL37P23	0.0382904	0.533539		ENSG00000164615	CAMLG	0.0214721	0.693227		ENSG00000111530	CAND1	0.00482428	0.610558
ENSG00000269986	RP11-96H17.3	0.0106484	0.652321		ENSG00000249616	CCNB3P1	0.0209125	0.611447		ENSG00000236544	AC008060.8	0.0137772	0.72422		ENSG00000164615	CAMLG	0.0118212	0.686723
ENSG00000230834	AC068580.7	0.00637044	0.671441		ENSG00000170417	TMEM182	0.0267989	0.64293		ENSG00000177971	IMP3	0.0299494	0.755009		ENSG00000253021	RNU6-902P	0.0191847	0.7127
ENSG00000243680	RPL37P23	0.0146319	0.672186		ENSG00000124491	F13A1	0.017843	0.671519		ENSG00000153802	TMPRSS11D	0.0234206	0.77778		ENSG00000153802	TMPRSS11D	0.0212178	0.727339
ENSG00000170417	TMEM182	0.0125627	0.738072		ENSG00000236772	RP5-1184F4.5	0.0266059	0.693788		ENSG00000111530	CAND1	0.0246895	0.80504		ENSG00000177971	IMP3	0.00641137	0.764983
ENSG00000124491	F13A1	0.047537	0.744271		ENSG00000230834	AC068580.7	0.033103	0.728045		ENSG00000244026	FAM86DP	0.0221413	0.852596		ENSG00000244026	FAM86DP	0.0342018	0.798667
ENSG00000249616	CCNB3P1	0.015635	0.752432		ENSG00000269986	RP11-96H17.3	0.0156375	0.729915		ENSG00000253021	RNU6-902P	0.0489804	0.857911		ENSG00000236544	AC008060.8	0.0223186	0.807854
ENSG00000272735	RP11-467P9.1	0.0258787	0.767426		ENSG00000226763	SRRM5	0.0140872	0.752363		ENSG00000143793	C1orf35	0.038965	0.874663		ENSG00000143793	C1orf35	0.013972	0.817241
ENSG00000101871	MID1	0.00361489	0.767905		ENSG00000157353	FUK	0.00307571	0.756616		ENSG00000234709	UPF3AP3	0.0125774	0.548755		ENSG00000267740	AC024592.12	0.0330133	0.350285
ENSG00000136378	ADAMTS7	0.0472521	0.767941		ENSG00000272735	RP11-467P9.1	0.0155942	0.757456		ENSG00000232412	RP1-315G1.3	0.0358814	0.659084		ENSG00000260151	RP11-748L13.6	0.0290974	0.538294
ENSG00000226763	SRRM5	0.0282322	0.789075		ENSG00000101871	MID1	0.0334742	0.764806		ENSG00000167604	NFKBID	0.000592921	0.666649		ENSG00000238697	RNU6-261P	0.0393086	0.554457
ENSG00000276812	AC007381.1	0.00107725	0.801551		ENSG00000200622	RNU6-1059P	0.00141544	0.764807		ENSG00000201458	RNU4-4P	0.0375765	0.681838		ENSG00000204429	RP11-1E11.1	0.045712	0.562893
ENSG00000200622	RNU6-1059P	0.048407	0.811408		ENSG00000276812	AC007381.1	0.0224279	0.807835		ENSG00000196517	SLC6A9	0.0406459	0.691925		ENSG00000232508	MRPL45P1	0.0151043	0.564665
ENSG00000157353	FUK	0.00624696	0.8489		ENSG00000273196	RP11-717A5.2	0.0351483	0.811146		ENSG00000271468	RP11-14N4.1	0.00112289	0.707107		ENSG00000162929	KIAA1841	0.0490134	0.567215
ENSG00000244491	RP3-508I15.18	0.0245319	0.865797		ENSG00000136378	ADAMTS7	0.0105553	0.811858		ENSG00000076356	PLXNA2	0.0224969	0.712305		ENSG00000253295	RP11-779O18.1	0.0178163	0.608839
ENSG00000219702	RP5-991C6.2	0.0284154	0.873089		ENSG00000213667	PGGT1BP1	0.0389173	0.841324		ENSG00000274915	HAR1A	0.0337979	0.735331		ENSG00000230430	USP17L25	0.0234632	0.61664
ENSG00000273196	RP11-717A5.2	0.0134626	0.877092		ENSG00000219702	RP5-991C6.2	0.0370467	0.84892		ENSG00000188626	GOLGA8M	0.0242861	0.751355		ENSG00000141179	PCTP	0.0138104	0.620685
ENSG00000260274	RP11-817O13.8	0.0400615	0.890899		ENSG00000244491	RP3-508I15.18	0.0308617	0.856267		ENSG00000152213	ARL11	0.0323769	0.757333		ENSG00000279137	RP11-205K6.3	0.0213128	0.623675
ENSG00000213343	RPL21P18	0.0176701	0.891537		ENSG00000260274	RP11-817O13.8	0.0149811	0.864138		ENSG00000213079	SCAF8	0.0328258	0.785836		ENSG00000130751	NPAS1	0.00833312	0.632352
ENSG00000213667	PGGT1BP1	0.00077109	0.946932		ENSG00000213343	RPL21P18	0.00377856	0.899856		ENSG00000137808	RP11-809H16.2	0.00205514	0.786672		ENSG00000256269	HMBS	0.00844721	0.641483
ENSG00000249920	HNRNPA1P55	0.0454182	0.541312		ENSG00000279068	CH17-140K24.5	0.0144761	0.427392		ENSG00000276812	AC007381.1	0.0229087	0.788765		ENSG00000212411	SNORD115	0.0226568	0.656561
ENSG00000180011	ZADH2	0.00800049	0.547552		ENSG00000263567	RP11-805L22.3	0.0215378	0.445819		ENSG00000253578	IGKV1-22	0.0476634	0.802534		ENSG00000278433	MIR6070	0.00412613	0.660112
ENSG00000217272	RP1-263J7.2	0.0113637	0.653171		ENSG00000221424	AC090954.1	0.0433483	0.474748		ENSG00000200448	Y_RNA	0.00402104	0.822184		ENSG00000011083	SLC6A7	0.023005	0.675706
ENSG00000239736	CEACAMP3	0.00862137	0.659763		ENSG00000168899	VAMP5	0.021018	0.493903		ENSG00000234838	RP11-5P22.1	0.0311344	0.829856		ENSG00000277200	RP11-74E22.8	0.00883387	0.687183
ENSG00000198129	DEFB107B	0.0211748	0.686929		ENSG00000171862	PTEN	0.0371552	0.542038		ENSG00000211513	MIR320E	0.00109195	0.839169		ENSG00000279165	CTD-2144E22.9	0.0104734	0.689585
ENSG00000168907	PLA2G4F	0.0220378	0.709562		ENSG00000236867	RP3-522J7.5	0.0495026	0.544071		ENSG00000186871	ERCC6L	0.0400771	0.840139		ENSG00000104368	PLAT	0.022046	0.699761
ENSG00000255546	RP11-168K9.1	0.00885268	0.729443		ENSG00000224219	AC074290.1	0.0271737	0.569697		ENSG00000175329	ISX	0.0192714	0.846491		ENSG00000169744	LDB2	0.0372542	0.702693
ENSG00000176182	MYPOP	0.0262334	0.729797		ENSG00000196139	AKR1C3	0.0031918	0.577076		ENSG00000259349	RP11-15E18.1	0.0415399	0.856089		ENSG00000248138	RP11-446J8.1	0.000657042	0.70466
ENSG00000278000	AC139100.4	0.0210083	0.73032		ENSG00000206937	SNORA70B	0.0337781	0.599515		ENSG00000203705	TATDN3	0.039	0.857792		ENSG00000278346	CTD-2267D19.7	0.0349256	0.7093
ENSG00000116815	CD58	0.0271461	0.739728		ENSG00000076201	PTPN23	0.039278	0.629335		ENSG00000155011	DKK2	0.0469434	0.873755		ENSG00000273702	RP11-758H9.2	0.0102898	0.709808
ENSG00000239354	RPS17P15	0.014578	0.750991		ENSG00000207798	MIR216A	0.0352132	0.636442		ENSG00000207869	MIR498	0.0162026	0.877643		ENSG00000222494	AC091178.1	0.0492898	0.710644
ENSG00000281602	AL133475.1	0.045582	0.768757		ENSG00000164751	PEX2	0.0492327	0.6555		ENSG00000264167	RP1-253P7.1	0.0337855	0.880625		ENSG00000181035	SLC25A42	0.0261255	0.711532
ENSG00000143314	MRPL24	0.0387529	0.7769		ENSG00000207016	SNORA36C	0.0108009	0.657016		ENSG00000275339	RP3-425C14.6	0.0076546	0.883356		ENSG00000275696	Metazoa_SRP	0.0241691	0.711663
ENSG00000207869	MIR498	0.0403588	0.778648		ENSG00000249200	RP11-290O12.1	0.00344762	0.662213		ENSG00000227855	DPY19L2P3	0.00192309	0.890096		ENSG00000241945	PWP2	0.0107813	0.712124
ENSG00000272808	RP11-66B24.7	0.0342617	0.790699		ENSG00000258982	RP11-638I2.4	0.0190095	0.677638		ENSG00000254343	RP11-760H22.2	0.0483828	0.891619		ENSG00000154370	TRIM11	0.0315196	0.71415
ENSG00000006071	ABCC8	0.0172761	0.793976		ENSG00000258104	HIGD1AP9	0.0440271	0.679353		ENSG00000171603	CLSTN1	0.0102252	0.90198		ENSG00000197253	TPSB2	0.00982575	0.714415
ENSG00000143333	RGS16	0.0340242	0.796622		ENSG00000152503	TRIM36	0.0472819	0.681302		ENSG00000236678	LINC00347	0.0164925	0.920677		ENSG00000271397	RP5-1128N12.2	0.00649248	0.716249
ENSG00000119681	LTBP2	0.0071128	0.799295		ENSG00000204365	C10orf126	0.0115886	0.685281		ENSG00000180758	GPR157	0.0156113	0.946648		ENSG00000274225	KB-68A7.1	0.0162915	0.716299
ENSG00000279610	C20orf181	0.00688087	0.80057		ENSG00000231188	RP11-34D15.2	0.00748653	0.68828		ENSG00000196358	NTNG2	0.0325022	0.958777		ENSG00000001460	STPG1	0.0205356	0.72335
ENSG00000224498	MAPKAPK5P1	0.0429222	0.813436		ENSG00000126016	AMOT	0.0426317	0.691883		ENSG00000260274	RP11-817O13.8	0.00972736	1.04681		ENSG00000206709	RNU6-1080P	0.0204516	0.723601
ENSG00000168005	C11orf84	0.0396565	0.814263		ENSG00000249833	CCDC37-AS1	0.00458024	0.695988		ENSG00000077157	PPP1R12B	0.0472809	1.14899		ENSG00000225358	MIPEPP1	0.0145907	0.731772
ENSG00000279034	RP11-5A1.1	0.0213738	0.823591		ENSG00000138308	PLA2G12B	0.00973973	0.697646		ENSG00000172889	EGFL7	0.00679568	1.20108		ENSG00000236426	RP11-79M19.2	0.0471451	0.737152
ENSG00000170542	SERPINB9	0.0199993	0.830835		ENSG00000230080	AC139143.2	0.0165328	0.698872		ENSG00000163659	TIPARP	0.00305389	1.20277		ENSG00000273142	RP11-458F8.4	0.0109084	0.738106
ENSG00000227855	DPY19L2P3	0.00394157	0.836865		ENSG00000081721	DUSP12	0.040444	0.699518		ENSG00000158482	SNX29P1	0.0212578	1.26582		ENSG00000222383	RNA5SP203	0.00188731	0.739164
ENSG00000167459	LINC00905	0.0380532	0.840897		ENSG00000259349	RP11-15E18.1	0.0158975	0.699664		ENSG00000104529	EEF1D	0.0318689	1.27285		ENSG00000272219	CTB-181H17.1	0.00253162	0.741216
ENSG00000239926	PRDX3P4	0.0457427	0.850235		ENSG00000176393	RNPEP	0.0236917	0.701007		ENSG00000224498	MAPKAPK5P1	0.0202476	1.51863		ENSG00000163348	PYGO2	0.010465	0.743618
ENSG00000226812	RP5-881L22.5	0.0204123	0.860949		ENSG00000090006	LTBP4	0.000146996	0.702596		ENSG00000227878	AC114760.1	0.0256606	1.03288		ENSG00000254854	CTD-2523D13.2	0.00400512	0.751216
ENSG00000248507	OR5H4P	0.0369217	0.869847		ENSG00000185115	NDNL2	0.0130772	0.709906		ENSG00000261486	RARRES2P9	0.0356644	1.06128		ENSG00000274982	AL590708.3	0.0219502	0.751372
ENSG00000260841	CTC-205M6.5	0.0406166	0.873896		ENSG00000280320	RP11-629N8.5	0.0339224	0.712535		ENSG00000105971	CAV2	0.0128746	1.07351		ENSG00000276811	MIR6125	0.0358499	0.751511
ENSG00000253578	IGKV1-22	0.00267758	0.886791		ENSG00000206962	RNU6-74P	0.0322264	0.712963		ENSG00000144036	EXOC6B	0.044501	1.09159		ENSG00000279236	RP11-120K19.3	0.0119473	0.752415
ENSG00000041988	THAP3	0.0318847	0.89331		ENSG00000184319	RPL23AP82	0.0135485	0.730472		ENSG00000276955	Metazoa_SRP	0.00884306	1.0952		ENSG00000228573	RP11-279N8.1	0.0145189	0.753354
ENSG00000267346	EIF5AP3	0.0117943	0.906743		ENSG00000230777	RP11-318C24.1	0.0459163	0.735145		ENSG00000144712	CAND2	0.0231155	1.09715		ENSG00000277803	RP11-747E23.1	0.0366769	0.753755
ENSG00000201510	RN7SKP217	0.0484423	0.911659		ENSG00000273849	ATP5A1P10	0.0364763	0.743446		ENSG00000273824	RP11-81H14.1	0.016693	1.11432		ENSG00000282381	RP11-328P23.4	0.011767	0.759804
ENSG00000261486	RARRES2P9	0.0484813	0.917492		ENSG00000134028	ADAMDEC1	0.0339558	0.745407		ENSG00000226972	AC013717.3	0.0253442	1.11437		ENSG00000248605	CTD-2306M5.1	0.0157861	0.760314
ENSG00000248113	RP11-791G16.4	0.0378883	0.926246		ENSG00000228744	RPS3AP30	0.0106873	0.751147		ENSG00000153060	TEKT5	0.00933197	1.11525		ENSG00000255107	RP11-159H10.1	0.00689246	0.760665
ENSG00000254795	OR5AP1P	0.0221587	0.934737		ENSG00000221685	AL354775.1	0.00937434	0.758051		ENSG00000251747	RNU7-60P	0.0159543	1.12231		ENSG00000227759	VTI1BP4	0.00576905	0.762354
ENSG00000258644	SYNJ2BP-COX16	0.029589	0.939783		ENSG00000256802	RP11-680F8.1	0.0117433	0.765708		ENSG00000200406	SNORD114-23	0.0445085	1.1275		ENSG00000256574	OR13A1	0.028297	0.764577
ENSG00000173674	EIF1AX	0.0279084	0.95156		ENSG00000270541	RP11-478B11.2	0.046955	0.769895		ENSG00000243227	RN7SL55P	0.0432878	1.12865		ENSG00000252722	SCARNA20	0.0121203	0.767373
ENSG00000137691	C11orf70	0.00968285	0.958776		ENSG00000186501	TMEM222	0.0305773	0.770803		ENSG00000255839	RP11-338K17.8	0.0296573	1.17024		ENSG00000233497	HNRNPA1P60	0.00589422	0.770981
ENSG00000132773	TOE1	0.0269681	0.96703		ENSG00000265781	RP11-384E22.1	0.0220415	0.78252		ENSG00000223180	AC087738.1	0.029991	1.17024		ENSG00000253286	CTD-2552K11.2	0.0316258	0.774695
ENSG00000256248	RP11-123O10.4	0.0222187	1.09149		ENSG00000044446	PHKA2	0.00144499	0.787217		ENSG00000253019	RN7SKP35	0.0396507	1.17045		ENSG00000266376	AC093165.1	0.0442106	0.778823
ENSG00000266525	MIR4650-1	0.0240609	1.11394		ENSG00000178773	CPNE7	0.0444731	0.789038		ENSG00000243725	TTC4	0.00495338	1.174		ENSG00000151470	C4orf33	0.0467343	0.78319
ENSG00000060688	SNRNP40	0.00020944	1.12998		ENSG00000225303	RP11-512N4.2	0.0134008	0.791101		ENSG00000231898	AC012594.1	0.022573	1.20698		ENSG00000254081	LINC01299	0.0139614	0.79734
ENSG00000236764	COX7A2P2	0.049946	1.14129		ENSG00000231587	SNORD62B	0.0251489	0.796015		ENSG00000159197	KCNE2	0.01404	1.21664		ENSG00000207571	MIR615	0.0230129	0.79852
ENSG00000086300	SNX10	0.0212178	1.16253		ENSG00000268794	VN1R90P	0.0494554	0.798188		ENSG00000105472	CLEC11A	0.00754984	1.22666		ENSG00000186625	KATNA1	0.0273873	0.800311
ENSG00000198841	KTI12	0.047727	1.16853		ENSG00000254892	RP11-334E6.4	0.00356028	0.799554		ENSG00000162073	PAQR4	0.0130339	1.22689		ENSG00000232559	GS1-124K5.12	0.0365696	0.804687
ENSG00000233917	POTEB	0.0168213	1.18225		ENSG00000136997	MYC	0.0177185	0.800108		ENSG00000127399	LRRC61	0.0425165	1.23585		ENSG00000254063	DUXAP2	0.00157481	0.806344
ENSG00000262209	PCDHGB3	0.016741	1.19091		ENSG00000236886	AC007563.5	0.00359524	0.801681		ENSG00000120656	TAF12	0.016464	1.23685		ENSG00000248113	RP11-791G16.4	0.00877534	0.807817
ENSG00000157191	NECAP2	0.0498008	1.21638		ENSG00000279236	RP11-120K19.3	0.000566812	0.803053		ENSG00000168748	CA7	0.0326313	1.23856		ENSG00000265281	MIR3935	0.0086467	0.808452
ENSG00000259286	RP11-696L21.2	0.0388034	1.21667		ENSG00000127922	SHFM1	0.0491013	0.80478		ENSG00000275446	AL157773.1	0.0208384	1.24608		ENSG00000269014	CTB-147N14.4	0.0415002	0.809929
ENSG00000207319	Y_RNA	0.0441709	1.23628		ENSG00000117411	B4GALT2	0.03818	0.807015		ENSG00000229700	RP1-130G2.1	0.00736343	1.2703		ENSG00000227878	AC114760.1	0.000577153	0.812065
ENSG00000230583	GTF2IRD1P1	0.0273919	1.26907		ENSG00000213222	AC093724.2	0.0250448	0.809554		ENSG00000137947	GTF2B	0.049445	1.27297		ENSG00000199940	RN7SKP75	0.0332447	0.812984
ENSG00000269926	RP11-442H21.2	0.038468	1.27834		ENSG00000139329	LUM	0.0207848	0.811802		ENSG00000119333	WDR34	0.0289399	1.27618		ENSG00000236842	RP11-399K21.10	0.0271809	0.813699
ENSG00000241882	RP11-637O11.2	0.000746739	1.28112		ENSG00000151963	ZNF37CP	0.0251959	0.817996		ENSG00000105808	RASA4	0.0309253	1.28211		ENSG00000177868	CCDC23	0.0265323	0.814319
ENSG00000206959	Y_RNA	0.035045	1.29852		ENSG00000234838	RP11-5P22.1	0.00695727	0.819453		ENSG00000141506	PIK3R5	0.0224205	1.2869		ENSG00000143314	MRPL24	0.044025	0.815185
ENSG00000212597	RNU6-876P	0.0475291	1.30399		ENSG00000157764	BRAF	0.0246926	0.822811		ENSG00000258512	LINC00239	0.02158	1.29798		ENSG00000150995	ITPR1	0.0196857	0.816241
ENSG00000223109	MIR1538	0.0385657	1.32305		ENSG00000130303	BST2	0.0235016	0.823686		ENSG00000260924	LINC01311	0.0186765	1.3244		ENSG00000260844	RP11-578F21.9	0.0392205	0.819377
ENSG00000223608	DSCR4-IT1	0.0296305	1.33062		ENSG00000281167	RP11-285E18.2	0.0110136	0.823876		ENSG00000132718	SYT11	0.0410861	1.38921		ENSG00000047230	CTPS2	0.0467014	0.819813
ENSG00000276100	ST7-OT4_3	0.0484185	1.3644		ENSG00000158813	EDA	0.00161315	0.826985		ENSG00000254459	RP11-91P24.7	0.00669926	1.42385		ENSG00000206847	Y_RNA	0.00112569	0.819964
ENSG00000162194	LBHD1	0.0400356	1.42346		ENSG00000130208	APOC1	0.0120947	0.828707		ENSG00000085433	WDR47	0.02346	1.42665		ENSG00000249772	CTD-2193P3.2	0.0284113	0.822013
ENSG00000144712	CAND2	0.00469457	1.42395		ENSG00000253021	RNU6-902P	0.0271897	0.828936		ENSG00000233311	AC009960.3	0.0212124	1.44496		ENSG00000267059	AC005943.2	0.0198336	0.832911
ENSG00000249372	ATP6V1G1P6	0.0392432	1.46893		ENSG00000170325	PRDM10	0.00393429	0.838626		ENSG00000152086	TUBA3E	0.0357147	1.51761		ENSG00000223431	MTND6P21	0.044213	0.839731
ENSG00000239911	PRKAG2-AS1	0.0196677	1.4784		ENSG00000198785	GRIN3A	0.0383161	0.840275		ENSG00000250928	CTB-161M19.2	0.03333	1.56359		ENSG00000227917	RP11-143M1.3	0.0480611	0.839964
ENSG00000239238	MEMO1P3	0.0292845	1.48603		ENSG00000179886	TIGD5	0.0395216	0.843075		ENSG00000252935	RNU6-1220P	0.0354199	1.62962		ENSG00000213343	RPL21P18	0.00912166	0.843621
ENSG00000085840	ORC1	0.00829562	1.5201		ENSG00000200331	RNU6-183P	0.00713033	0.846295		ENSG00000232677	LINC00665	0.0079872	1.7284		ENSG00000269986	RP11-96H17.3	0.0115371	0.843886
ENSG00000188322	SBK1	0.0213483	1.62653		ENSG00000054116	TRAPPC3	0.0474113	0.849371		ENSG00000222588	SNORA19	0.0253201	1.78266		ENSG00000256282	RP11-504G3.4	0.0379326	0.846726
ENSG00000275138	RP11-432L12.1	0.010947	1.65523		ENSG00000265657	MIR3151	0.00808854	0.85516		ENSG00000279406	RP11-327E2.5	0.0500566	0.774247		ENSG00000108055	SMC3	0.0156195	0.849979
ENSG00000259916	RP11-407P15.2	0.0444492	1.66347		ENSG00000251385	RP11-63H19.2	0.0324127	0.862124		ENSG00000155363	MOV10	0.0502416	0.73272		ENSG00000240309	RP11-91A15.1	0.0265191	0.852261
ENSG00000083622	AC000111.6	0.0141803	1.74888		ENSG00000211877	TRAJ12	0.016519	0.866317		ENSG00000281140	AL513548.1	0.0506296	0.894281		ENSG00000238165	AC007560.1	0.0145364	0.853068
ENSG00000260261	RP11-480A16.1	0.0214388	1.79055		ENSG00000136636	KCTD3	0.0231815	0.86812		ENSG00000254850	RP5-901A4.4	0.0507929	0.811558		ENSG00000164871	SPAG11B	0.0128225	0.854785
ENSG00000276617	AL590731.1	0.023694	1.03891		ENSG00000136930	PSMB7	0.0370143	0.881888		ENSG00000227799	AC012358.4	0.0510939	0.888535		ENSG00000168398	BDKRB2	0.015294	0.858942
ENSG00000234325	MRPS10P2	0.0205373	1.07525		ENSG00000243725	TTC4	0.0390124	0.884091		ENSG00000274225	KB-68A7.1	0.0511568	0.798723		ENSG00000198134	RP11-267J23.4	0.0486191	0.85926
ENSG00000023839	ABCC2	0.0275011	1.07753		ENSG00000117614	SYF2	0.0341584	0.889212		ENSG00000268794	VN1R90P	0.0517795	0.795059		ENSG00000231587	SNORD62B	0.0157838	0.859677
ENSG00000043355	ZIC2	0.0444927	1.0983		ENSG00000200406	SNORD114-23	0.0346021	0.903648		ENSG00000206923	RNU6-432P	0.0535166	0.835088		ENSG00000279454	RP11-178H8.1	0.0487605	0.860909
ENSG00000089022	MAPKAPK5	0.0435259	1.10701		ENSG00000258934	RP11-97N10.1	0.0331953	0.910565		ENSG00000221806	RNU6ATAC34P	0.0545173	0.925754		ENSG00000253845	RP11-643N23.2	0.0141101	0.867479
ENSG00000170276	HSPB2	0.00115729	1.12936		ENSG00000222477	RNU2-23P	0.0280498	0.917937		ENSG00000266237	RP11-25D3.1	0.054733	1.24775		ENSG00000103035	PSMD7	0.0360741	0.867559
ENSG00000218689	RPL5P21	0.0321647	1.14011		ENSG00000214736	TOMM6	0.0190964	0.922338		ENSG00000169908	TM4SF1	0.0551511	0.847802		ENSG00000249588	CTC-537E7.1	0.0457932	0.86788
ENSG00000276294	CTC-575C13.3	0.0367441	1.14597		ENSG00000253120	IGLV2-34	0.0047434	0.92871		ENSG00000238035	AC138035.2	0.0557228	0.745493		ENSG00000258644	SYNJ2BP-COX16	0.0180522	0.872302
ENSG00000196132	MYT1	0.0157572	1.15298		ENSG00000234541	CHEK2P5	0.0450111	0.929826		ENSG00000255774	AP000439.3	0.0568316	1.4648		ENSG00000276617	AL590731.1	0.0121836	0.873957
ENSG00000135414	GDF11	0.00807531	1.15418		ENSG00000226676	RP11-589B3.6	0.0246762	0.93271		ENSG00000232624	LINC01517	0.0570153	1.13087		ENSG00000281398	SNHG4	0.0221663	0.876221
ENSG00000185813	PCYT2	0.00702568	1.16231		ENSG00000279666	RP11-43P5.3	0.033073	0.939566		ENSG00000242561	ATP5LP5	0.0570433	1.25565		ENSG00000225336	HMGB3P1	0.0235573	0.880951
ENSG00000224992	RP11-295G24.5	0.0351945	1.17189		ENSG00000260326	PHBP21	0.0316551	0.945337		ENSG00000275666	KCNQ1OT1_1	0.0574539	0.808788		ENSG00000269926	RP11-442H21.2	0.0287273	0.881827
ENSG00000201581	RN7SKP78	0.0394271	1.17381		ENSG00000102054	RBBP7	0.00356446	0.955548		ENSG00000233497	HNRNPA1P60	0.0580875	0.7769		ENSG00000101849	TBL1X	0.039547	0.883458
ENSG00000267153	CTBP2P3	0.0113721	1.17674		ENSG00000256248	RP11-123O10.4	0.0238004	1.20205		ENSG00000142892	PIGK	0.0581023	1.14639		ENSG00000273196	RP11-717A5.2	0.0250344	0.8845
ENSG00000241067	RPL17P40	0.0071721	1.17996		ENSG00000086300	SNX10	0.0142101	1.25052		ENSG00000205078	SYCE1L	0.0583105	0.924236		ENSG00000136378	ADAMTS7	0.00442072	0.885849
ENSG00000263863	AC007948.1	0.0494721	1.18162		ENSG00000144712	CAND2	0.0365963	1.26152		ENSG00000152503	TRIM36	0.0586266	0.921379		ENSG00000165879	FRAT1	0.00317007	0.888165
ENSG00000172943	PHF8	0.0260243	1.18896		ENSG00000207319	Y_RNA	0.0414939	1.26927		ENSG00000276811	MIR6125	0.059062	0.74905		ENSG00000152223	EPG5	0.0219681	0.888925
ENSG00000257947	RP11-46I1.1	0.0284237	1.2133		ENSG00000233917	POTEB	0.0200359	1.27277		ENSG00000215102	TERF1P4	0.0593272	1.26251		ENSG00000173674	EIF1AX	0.0314996	0.891146
ENSG00000162073	PAQR4	0.0480077	1.21591		ENSG00000157191	NECAP2	0.0110449	1.27969		ENSG00000225948	RP11-554I8.1	0.0593335	1.12998		ENSG00000200613	RNA5SP349	0.0252578	0.894694
ENSG00000243227	RN7SL55P	0.00233359	1.23442		ENSG00000262209	PCDHGB3	0.0485624	1.30906		ENSG00000214125	RP3-412A9.15	0.0598219	0.843192		ENSG00000274987	RP11-295I5.3	0.0253951	0.901355
ENSG00000272211	RP11-347P5.1	0.00606891	1.23708		ENSG00000239238	MEMO1P3	0.0197972	1.31379		ENSG00000153898	MCOLN2	0.0598983	0.797745		ENSG00000265672	MIR4722	0.0380273	0.901896
ENSG00000201679	SNORD115-15	0.0252891	1.23965		ENSG00000266525	MIR4650-1	0.00866234	1.32348		ENSG00000272944	CTD-2308L22.1	0.0610532	1.12404		ENSG00000281117	AC034198.1	0.0294827	0.908757
ENSG00000207964	MIR628	0.00292563	1.24232		ENSG00000241882	RP11-637O11.2	0.0204638	1.32406		ENSG00000198083	KRTAP9-9	0.0610635	0.960684		ENSG00000186124	OR9M1P	0.00998924	0.910354
ENSG00000213973	ZNF99	0.032202	1.25996		ENSG00000236764	COX7A2P2	0.0128099	1.3491		ENSG00000249215	AC138517.4	0.0612612	0.772639		ENSG00000204388	HSPA1B	0.0143466	0.916284
ENSG00000259227	RP11-64K10.1	0.00510655	1.26877		ENSG00000162194	LBHD1	0.0209496	1.37443		ENSG00000170325	PRDM10	0.0613453	0.87206		ENSG00000130997	POLN	0.0108972	0.91764
ENSG00000160058	BSDC1	0.0306916	1.26907		ENSG00000198841	KTI12	0.00896139	1.38674		ENSG00000213343	RPL21P18	0.0615529	0.871738		ENSG00000257579	RP11-128P10.1	0.0225624	0.926181
ENSG00000105808	RASA4	0.0347447	1.27316		ENSG00000230583	GTF2IRD1P1	0.00317436	1.39571		ENSG00000264892	NOS2P4	0.062272	0.8523		ENSG00000268794	VN1R90P	0.0118365	0.934133
ENSG00000237372	UNQ6494	0.00917304	1.27822		ENSG00000276100	ST7-OT4_3	0.0228226	1.45011		ENSG00000269986	RP11-96H17.3	0.0626448	0.811729		ENSG00000147383	NSDHL	0.0213805	0.944638
ENSG00000067829	IDH3G	0.0396979	1.29355		ENSG00000060688	SNRNP40	0.000593651	1.45048		ENSG00000180011	ZADH2	0.0628687	0.691739		ENSG00000104529	EEF1D	0.00169023	1.06499
ENSG00000241792	RP11-501O2.1	0.0440604	1.29513		ENSG00000223608	DSCR4-IT1	0.0292634	1.45727		ENSG00000134897	BIVM	0.0629341	0.896453		ENSG00000158482	SNX29P1	0.037696	1.09465
ENSG00000111846	GCNT2	0.0252463	1.30044		ENSG00000259286	RP11-696L21.2	0.0115175	1.51348		ENSG00000251260	WDFY3-AS1	0.0634075	1.2112		ENSG00000163659	TIPARP	0.0121104	1.1414
ENSG00000248478	RP11-3G20.2	0.0354787	1.30435		ENSG00000239911	PRKAG2-AS1	0.043982	1.52711		ENSG00000139194	RBP5	0.0642352	0.843406		ENSG00000260274	RP11-817O13.8	0.0267896	1.19693
ENSG00000231713	AF064860.7	0.0469763	1.31893		ENSG00000275138	RP11-432L12.1	0.0212257	1.53113		ENSG00000251161	RP11-540O11.1	0.0643516	0.870792		ENSG00000172889	EGFL7	0.00200549	1.2951
ENSG00000135968	GCC2	0.0375421	1.32067		ENSG00000269926	RP11-442H21.2	0.0419183	1.5772		ENSG00000264462	MIR3648-2	0.0645449	0.803572		ENSG00000077157	PPP1R12B	0.0477339	1.41843
ENSG00000198353	HOXC4	0.000357917	1.32648		ENSG00000223109	MIR1538	0.0230945	1.66036		ENSG00000177243	DEFB103B	0.0653504	0.714959		ENSG00000224498	MAPKAPK5P1	0.0173132	1.59001
ENSG00000268400	CTD-3214H19.4	0.0222407	1.33231		ENSG00000259916	RP11-407P15.2	0.0394808	1.66987		ENSG00000238697	RNU6-261P	0.0656038	1.23356		ENSG00000109107	ALDOC	0.00516904	1.08761
ENSG00000233178	RP11-88I18.2	0.0182669	1.33533		ENSG00000085840	ORC1	0.00597791	1.67679		ENSG00000252063	RNU6-1041P	0.0673376	1.27154		ENSG00000227855	DPY19L2P3	0.0236558	1.09369
ENSG00000268486	ABC7-42418200C9.1	0.0346148	1.33598		ENSG00000260261	RP11-480A16.1	0.00952019	1.6797		ENSG00000200897	SNORD74	0.0673451	0.904191		ENSG00000119685	TTLL5	0.00872351	1.09402
ENSG00000169884	WNT10B	0.0383673	1.34799		ENSG00000206959	Y_RNA	0.0421223	1.77855		ENSG00000171124	FUT3	0.0675372	0.875755		ENSG00000266237	RP11-25D3.1	0.0229649	1.09733
ENSG00000261275	RP11-760D2.11	0.0446322	1.34941		ENSG00000083622	AC000111.6	0.01483	1.78176		ENSG00000138663	COPS4	0.0677992	0.788892		ENSG00000090924	PLEKHG2	0.00258753	1.09764
ENSG00000240870	RPL19P14	0.0181493	1.36434		ENSG00000212597	RNU6-876P	0.044647	1.80417		ENSG00000108055	SMC3	0.0680345	0.918679		ENSG00000201581	RN7SKP78	0.048624	1.11946
ENSG00000104529	EEF1D	0.0297419	1.36497		ENSG00000249372	ATP6V1G1P6	0.00129509	2.25334		ENSG00000227716	AP000459.7	0.0682636	1.23451		ENSG00000124486	USP9X	0.0304842	1.13312
ENSG00000200613	RNA5SP349	0.00538833	1.36645		ENSG00000188322	SBK1	0.010967	2.30782		ENSG00000203734	ECT2L	0.0689122	0.789786		ENSG00000135535	CD164	0.0065424	1.13705
ENSG00000226032	RP1-111C20.3	0.0386956	1.37186		ENSG00000242325	RPS12P31	0.0157558	1.05922		ENSG00000184845	DRD1	0.0695278	0.910144		ENSG00000107745	MICU1	0.00351293	1.14896
ENSG00000221510	MIR548O	0.000949761	1.37221		ENSG00000239942	RN7SL394P	0.0154142	1.08078		ENSG00000086619	ERO1LB	0.0708073	1.27775		ENSG00000224795	C11orf39	0.00636701	1.15042
ENSG00000226857	DUTP3	0.0206889	1.37637		ENSG00000274982	AL590708.3	0.0443412	1.09099		ENSG00000158710	TAGLN2	0.0712098	0.881704		ENSG00000211766	TRBJ2-2P	0.0359605	1.1529
ENSG00000114013	CD86	0.0446762	1.39275		ENSG00000268078	RP11-805I24.4	0.00625445	1.13595		ENSG00000197253	TPSB2	0.0719077	0.736062		ENSG00000275847	AC104002.1	0.0394807	1.16103
ENSG00000199836	RNU1-47P	0.0476987	1.39787		ENSG00000229626	PIGCP2	0.0410234	1.1442		ENSG00000255528	RP11-25I9.2	0.0726534	1.05985		ENSG00000227388	RP11-112J3.16	0.0131448	1.1734
ENSG00000250794	ALG1L12P	0.0456265	1.4384		ENSG00000236426	RP11-79M19.2	0.0229351	1.14819		ENSG00000152061	RABGAP1L	0.0728534	1.31157		ENSG00000226724	RP11-795A2.3	0.0225316	1.1768
ENSG00000237632	S100A11P1	0.032672	1.44136		ENSG00000160714	UBE2Q1	0.0422047	1.15149		ENSG00000137642	SORL1	0.0731564	1.1192		ENSG00000102317	RBM3	0.0292216	1.17993
ENSG00000238933	Y_RNA	0.0380079	1.46602		ENSG00000204444	APOM	0.0436611	1.1553		ENSG00000249435	CTD-2224J9.7	0.0731602	0.834374		ENSG00000233902	XXbac-BPG181B23.6	0.0492874	1.18844
ENSG00000166181	API5	0.021504	1.48349		ENSG00000197535	MYO5A	0.0154202	1.16143		ENSG00000135535	CD164	0.0732404	1.16229		ENSG00000170542	SERPINB9	0.0291579	1.18929
ENSG00000162929	KIAA1841	0.0418861	1.50195		ENSG00000110315	RNF141	0.0120929	1.16492		ENSG00000177868	CCDC23	0.0738212	1.4602		ENSG00000225195	RP11-338E21.2	0.0451406	1.19593
ENSG00000183762	KREMEN1	0.0411207	1.5024		ENSG00000180758	GPR157	0.0474147	1.1734		ENSG00000243650	RN7SL834P	0.0758452	0.872585		ENSG00000120334	CENPL	0.00184107	1.20871
ENSG00000173890	GPR160	0.0395122	1.50681		ENSG00000214252	AZGP1P2	0.00985465	1.17884		ENSG00000203877	RIPPLY2	0.0761974	0.542063		ENSG00000250640	OR7E41P	0.0311302	1.21737
ENSG00000184351	KRTAP19-1	0.0403313	1.52937		ENSG00000198160	MIER1	0.0434086	1.18329		ENSG00000197976	AKAP17A	0.0768101	1.15741		ENSG00000230379	AP000146.2	0.00554617	1.22131
ENSG00000162522	KIAA1522	0.0486417	1.54218		ENSG00000137642	SORL1	0.0444322	1.18578		ENSG00000204104	TRAF3IP1	0.0772997	0.861725		ENSG00000184068	RP5-821D11.7	0.020621	1.22363
ENSG00000260598	RP11-80F22.13	0.00839217	1.56396		ENSG00000204104	TRAF3IP1	0.0162702	1.18858		ENSG00000156535	CD109	0.0792483	1.13456		ENSG00000252063	RNU6-1041P	0.00869829	1.22929
ENSG00000220563	PKMP3	0.0313453	1.59565		ENSG00000230430	USP17L25	0.0423377	1.19097		ENSG00000148362	C9orf142	0.0806577	0.737492		ENSG00000134897	BIVM	0.0402546	1.23277
ENSG00000226024	COX5BP7	0.018459	1.61265		ENSG00000162385	MAGOH	0.0459468	1.19419		ENSG00000266376	AC093165.1	0.081477	0.853699		ENSG00000185483	ROR1	0.0140953	1.23808
ENSG00000116661	FBXO2	0.0245893	1.66382		ENSG00000113248	PCDHB15	0.00927304	1.21501		ENSG00000222394	Y_RNA	0.0815078	0.674801		ENSG00000251759	RN7SKP298	0.0137761	1.2458
ENSG00000231898	AC012594.1	0.0384862	1.97265		ENSG00000267589	CTC-232P5.4	0.0121929	1.21728		ENSG00000224504	RP11-475D12.2	0.0818675	1.04239		ENSG00000249920	HNRNPA1P55	0.0244613	1.25055
ENSG00000154537	FAM27C	0.0353912	2.61365		ENSG00000273240	RP11-455J20.3	0.0323206	1.22913		ENSG00000171109	MFN1	0.0821228	0.840042		ENSG00000161405	IKZF3	0.0413271	1.25966
ENSG00000272057	CTB-40H15.4	0.0500992	1.19989		ENSG00000222994	AC006322.1	0.00986759	1.23257		ENSG00000278829	RP11-358B23.7	0.0822711	1.13955		ENSG00000253869	PIGFP1	0.00923175	1.27382
ENSG00000206972	RNU6-17P	0.0501721	1.14531		ENSG00000250968	RP11-322J23.1	0.0326976	1.2369		ENSG00000153363	LINC00467	0.0829247	0.817411		ENSG00000164087	POC1A	0.0204229	1.27421
ENSG00000241945	PWP2	0.0502674	1.4649		ENSG00000155666	KDM8	0.0272291	1.23928		ENSG00000230379	AP000146.2	0.0839482	1.18236		ENSG00000102030	NAA10	0.0219425	1.27459
ENSG00000249833	CCDC37-AS1	0.0503585	0.554106		ENSG00000277133	RP11-453N3.7	0.0139456	1.24137		ENSG00000058453	CROCC	0.0845456	0.900647		ENSG00000279818	CTC-774J1.1	0.0325069	1.27512
ENSG00000132694	ARHGEF11	0.0504462	0.700278		ENSG00000254654	AC068858.1	0.0201	1.2464		ENSG00000262766	RP11-196G11.4	0.0849918	1.88351		ENSG00000270100	RP11-130L8.1	0.0205772	1.27533
ENSG00000156050	FAM161B	0.051321	1.46209		ENSG00000197976	AKAP17A	0.015793	1.24845		ENSG00000158813	EDA	0.0856874	0.775357		ENSG00000237632	S100A11P1	0.0440222	1.27831
ENSG00000187726	DNAJB13	0.0514689	1.33842		ENSG00000163659	TIPARP	0.0437975	1.2496		ENSG00000226812	RP5-881L22.5	0.0863769	0.930235		ENSG00000228744	RPS3AP30	0.00961862	1.28168
ENSG00000141179	PCTP	0.0519776	1.36677		ENSG00000236590	MTATP6P4	0.0277719	1.2598		ENSG00000109107	ALDOC	0.0867451	1.28806		ENSG00000162775	RBM15	0.0193344	1.28473
ENSG00000257513	NPIPB1P	0.0520769	1.71		ENSG00000276325	AC131160.2	0.0429261	1.2601		ENSG00000280088	RP11-135F9.3	0.0876949	1.73199		ENSG00000004455	AK2	0.0278157	1.29015
ENSG00000233569	RP11-500B12.1	0.0520879	0.755882		ENSG00000272463	RP11-532F6.3	0.0449887	1.26625		ENSG00000102753	KPNA3	0.08779	0.808059		ENSG00000254983	RP11-573E11.2	0.0260021	1.29972
ENSG00000229980	TOB1-AS1	0.0521995	0.850392		ENSG00000226506	AC007463.2	0.0491672	1.26625		ENSG00000277669	AC009133.22	0.0878675	1.12896		ENSG00000141027	NCOR1	0.0474291	1.31649
ENSG00000243725	TTC4	0.0524991	0.606957		ENSG00000122335	SERAC1	0.0463799	1.28571		ENSG00000099330	OCEL1	0.0879583	0.810528		ENSG00000274998	SNORA17	0.00816202	1.31893
ENSG00000041982	TNC	0.0530498	1.54567		ENSG00000279660	RP11-849N15.3	0.0410957	1.28815		ENSG00000222477	RNU2-23P	0.088103	0.924834		ENSG00000278456	RP11-66B24.9	0.000202325	1.32274
ENSG00000273275	RP11-474G23.2	0.0538387	1.22671		ENSG00000184465	WDR27	0.0359111	1.28869		ENSG00000213667	PGGT1BP1	0.0882016	0.970903		ENSG00000157181	C1orf27	0.0054391	1.33077
ENSG00000273888	FRMD6-AS1	0.0539608	0.707139		ENSG00000171735	CAMTA1	0.0183029	1.2987		ENSG00000230397	SPTLC1P1	0.0889333	1.24649		ENSG00000248394	FOSL1P1	0.0293315	1.3349
ENSG00000180697	C3orf22	0.0540284	1.35624		ENSG00000142192	APP	0.0383082	1.30462		ENSG00000134375	TIMM17A	0.0890604	1.14256		ENSG00000257947	RP11-46I1.1	0.00828408	1.3427
ENSG00000207457	RNU6-476P	0.0550047	0.79618		ENSG00000271710	RP11-312P12.3	0.0160906	1.30973		ENSG00000200398	SNORD115-24	0.0893463	0.8632		ENSG00000278829	RP11-358B23.7	0.0247399	1.35613
ENSG00000185115	NDNL2	0.0558522	0.728028		ENSG00000231956	HNRNPA1P9	0.0138065	1.31048		ENSG00000106948	AKNA	0.090445	0.892073		ENSG00000163660	CCNL1	0.00476239	1.38032
ENSG00000233115	FAM90A11P	0.0561206	0.846863		ENSG00000198134	RP11-267J23.4	0.0124705	1.31294		ENSG00000212989	RP11-351E7.2	0.0906641	0.778589		ENSG00000265781	RP11-384E22.1	0.0199128	1.383
ENSG00000225546	RP11-328J2.1	0.0569822	1.41555		ENSG00000255528	RP11-25I9.2	0.0241919	1.315		ENSG00000199286	RNU6-1094P	0.0918304	1.26228		ENSG00000100242	SUN2	0.00565001	1.40451
ENSG00000204444	APOM	0.0569837	1.06595		ENSG00000143753	DEGS1	0.0177595	1.32134		ENSG00000077063	CTTNBP2	0.092341	1.22391		ENSG00000231204	AC011752.1	0.0155333	1.42244
ENSG00000188313	PLSCR1	0.0579112	1.65734		ENSG00000137817	PARP6	0.00600981	1.32606		ENSG00000168016	TRANK1	0.0931363	1.4026		ENSG00000257807	RP1-90J4.3	0.0316194	1.45243
ENSG00000271993	RP11-285J16.1	0.0580543	1.4089		ENSG00000278433	MIR6070	0.0164449	1.34607		ENSG00000254081	LINC01299	0.0933037	0.654153		ENSG00000280088	RP11-135F9.3	0.0142287	1.4741
ENSG00000280320	RP11-629N8.5	0.0585161	0.76433		ENSG00000186283	TOR3A	0.0227327	1.34957		ENSG00000255239	AP002954.6	0.0933425	1.21125		ENSG00000200534	SNORA33	0.00202274	1.51159
ENSG00000265558	MIR3918	0.0587267	1.33592		ENSG00000229405	AC092580.1	0.0471355	1.36286		ENSG00000180834	MAP6D1	0.0939473	0.855575		ENSG00000213888	LINC01521	0.0334339	1.51852
ENSG00000265781	RP11-384E22.1	0.0600187	0.790516		ENSG00000272843	RP11-313P13.5	0.00408694	1.37246		ENSG00000113248	PCDHB15	0.0939994	1.27869		ENSG00000213592	AP000662.9	0.04927	1.56002
ENSG00000227388	RP11-112J3.16	0.0600355	1.18496		ENSG00000221695	AL390335.1	0.0113898	1.37383		ENSG00000223475	RP11-310H4.1	0.0942629	1.32366		ENSG00000155085	AK9	0.0355085	1.59004
ENSG00000215424	MCM3AP-AS1	0.0602936	1.966		ENSG00000255539	CTA-797E19.2	0.0324109	1.37672		ENSG00000233912	AC026202.3	0.0944904	1.28636		ENSG00000256906	RP11-474D1.2	0.0177378	1.59058
ENSG00000242358	RPS21P4	0.0606279	3.46991		ENSG00000197558	SSPO	0.0154598	1.37694		ENSG00000197043	ANXA6	0.0952504	0.971824		ENSG00000054282	SDCCAG8	0.0226382	1.59726
ENSG00000148053	NTRK2	0.0607102	1.48476		ENSG00000279219	AL008723.1	0.02455	1.38626		ENSG00000222958	MIR1913	0.0952699	0.86816		ENSG00000168016	TRANK1	0.0462173	1.85858
ENSG00000242709	RPL30P9	0.0611046	1.13283		ENSG00000236542	MED28P7	0.0228755	1.387		ENSG00000248911	RP11-182E14.1	0.0957545	1.02588		ENSG00000232624	LINC01517	0.0501195	1.13695
ENSG00000253884	RP11-726G23.2	0.0613745	1.54139		ENSG00000252704	RN7SKP277	0.0149648	1.39387		ENSG00000138382	METTL5	0.0958399	0.746424		ENSG00000273373	RP5-1074L1.4	0.0502142	0.823401
ENSG00000156535	CD109	0.0617386	1.24634		ENSG00000228513	AC023271.1	0.039355	1.40903		ENSG00000102882	MAPK3	0.0965308	0.910965		ENSG00000232412	RP1-315G1.3	0.0510485	0.572217
ENSG00000274987	RP11-295I5.3	0.0636963	0.915585		ENSG00000224795	C11orf39	0.0359784	1.41595		ENSG00000141198	TOM1L1	0.0968337	0.65293		ENSG00000226043	AP000705.7	0.051063	0.84524
ENSG00000261459	AC002310.11	0.0639912	1.2119		ENSG00000213120	LIN28AP1	0.0455079	1.41637		ENSG00000160563	MED27	0.0978393	1.31984		ENSG00000226416	MRPL23-AS1	0.0511918	0.914444
ENSG00000105679	GAPDHS	0.0644364	0.749448		ENSG00000252470	RNU6-551P	0.033827	1.41863		ENSG00000175768	TOMM5	0.0984705	0.855575		ENSG00000180834	MAP6D1	0.0519563	0.817902
ENSG00000207119	U3	0.064577	1.18435		ENSG00000107862	GBF1	0.00606229	1.43088		ENSG00000107554	DNMBP	0.0996928	0.76433		ENSG00000271993	RP11-285J16.1	0.0521809	0.788109
ENSG00000260781	ARHGAP23P1	0.0648332	1.79195		ENSG00000225358	MIPEPP1	0.03919	1.43422		ENSG00000065183	WDR3	0.100944	1.06599		ENSG00000058453	CROCC	0.053027	0.802978
ENSG00000242229	RPS3AP14	0.0658972	0.940305		ENSG00000206847	Y_RNA	0.0348508	1.43937		ENSG00000201241	RNU6-978P	0.101381	0.717773		ENSG00000158301	GPRASP2	0.0534857	0.880198
ENSG00000175785	PRIMA1	0.0659463	1.09361		ENSG00000255774	AP000439.3	0.0166498	1.45152		ENSG00000103429	BFAR	0.10226	1.1808		ENSG00000249435	CTD-2224J9.7	0.0538876	0.882785
ENSG00000122574	WIPF3	0.0660556	0.8156		ENSG00000140105	WARS	0.0200565	1.46524		ENSG00000279454	RP11-178H8.1	0.103144	0.86079		ENSG00000188807	TMEM201	0.0539428	0.802682
ENSG00000254892	RP11-334E6.4	0.06655	0.85439		ENSG00000114416	FXR1	0.0317591	1.46822		ENSG00000129680	MAP7D3	0.103418	0.745769		ENSG00000121753	ADGRB2	0.0544989	0.537645
ENSG00000250348	RP11-466P24.6	0.0687556	1.2422		ENSG00000206972	RNU6-17P	0.00711828	1.47478		ENSG00000271523	RP4-576H24.5	0.108243	1.15487		ENSG00000258693	RP11-436M15.3	0.0546132	1.26319
ENSG00000123395	ATG101	0.0710052	1.10967		ENSG00000226496	LINC00323	0.0132767	1.47488		ENSG00000279746	RP11-495K9.2	0.109564	1.15565		ENSG00000222588	SNORA19	0.0550747	2.03432
ENSG00000136930	PSMB7	0.0710389	0.871416		ENSG00000277357	NPAP1P7	0.0173674	1.47703		ENSG00000227225	MTND1P14	0.109808	0.87531		ENSG00000264167	RP1-253P7.1	0.0555897	0.673352
ENSG00000260575	RP11-56L13.7	0.0718926	1.14462		ENSG00000010310	GIPR	0.0236445	1.48425		ENSG00000185052	SLC24A3	0.110503	1.21954		ENSG00000255528	RP11-25I9.2	0.0562733	0.856802
ENSG00000225358	MIPEPP1	0.0724284	1.25649		ENSG00000260844	RP11-578F21.9	0.0335024	1.48978		ENSG00000240231	RPS27P29	0.110514	1.13351		ENSG00000236875	DDX11L5	0.0566592	0.759892
ENSG00000252916	RNU6-762P	0.0724773	1.06671		ENSG00000136155	SCEL	0.022574	1.5057		ENSG00000267748	CTB-102L5.4	0.111734	1.26196		ENSG00000281272	AP003391.1	0.0571663	1.27156
ENSG00000171109	MFN1	0.072781	0.711788		ENSG00000235370	DNM1P51	0.0149782	1.51474		ENSG00000237611	Metazoa_SRP	0.114	1.2755		ENSG00000164932	CTHRC1	0.0572137	1.21638
ENSG00000186283	TOR3A	0.0735924	1.16538		ENSG00000237254	TRBV30	0.00750176	1.51728		ENSG00000105854	PON2	0.114718	1.83253		ENSG00000272057	CTB-40H15.4	0.0575094	0.593561
ENSG00000163659	TIPARP	0.0736989	1.19188		ENSG00000203987	RP11-188C12.3	0.0242279	1.52979		ENSG00000165752	STK32C	0.116411	0.710316		ENSG00000188636	LDOC1L	0.0577801	0.677519
ENSG00000204941	PSG5	0.0740475	1.01746		ENSG00000157617	C2CD2	0.0260058	1.54592		ENSG00000130208	APOC1	0.116687	0.853758		ENSG00000252935	RNU6-1220P	0.0578307	1.53599
ENSG00000130303	BST2	0.0740859	0.874603		ENSG00000260781	ARHGAP23P1	0.035757	1.55463		ENSG00000274508	RP11-212I21.5	0.118057	0.861984		ENSG00000228590	AC007381.3	0.0582117	0.702125
ENSG00000271397	RP5-1128N12.2	0.0741353	1.22487		ENSG00000110675	ELMOD1	0.00084382	1.5963		ENSG00000090621	PABPC4	0.119894	0.919338		ENSG00000258982	RP11-638I2.4	0.0583693	0.916021
ENSG00000116954	RRAGC	0.0741822	1.5716		ENSG00000228775	WEE2-AS1	0.0307183	1.61675		ENSG00000170417	TMEM182	0.120027	0.774534		ENSG00000214975	PPIAP29	0.0584395	1.3243
ENSG00000146918	NCAPG2	0.0745547	1.21495		ENSG00000156050	FAM161B	0.00445851	1.62083		ENSG00000257842	NOVA1-AS1	0.120095	1.60837		ENSG00000226032	RP1-111C20.3	0.0585443	0.54821
ENSG00000143793	C1orf35	0.0752658	0.956829		ENSG00000224706	RPS17P13	0.0497431	1.64975		ENSG00000201709	RNU6-686P	0.12162	1.12327		ENSG00000130826	DKC1	0.059005	0.817316
ENSG00000223558	TRIM60P17	0.0763025	1.38394		ENSG00000253853	GS1-57L11.1	0.0469431	1.65646		ENSG00000116815	CD58	0.1221	0.761439		ENSG00000078487	ZCWPW1	0.0591681	0.527338
ENSG00000164904	ALDH7A1	0.077072	0.917165		ENSG00000137955	RABGGTB	0.0161082	1.66098		ENSG00000131480	AOC2	0.122326	0.722115		ENSG00000254091	RP11-10A14.8	0.0592405	0.55458
ENSG00000170142	UBE2E1	0.0771649	1.28562		ENSG00000240747	KRBOX1	0.0477416	1.67075		ENSG00000269019	AC005932.1	0.122469	0.795518		ENSG00000241657	TRBV11-2	0.0596134	1.04681
ENSG00000101928	MOSPD1	0.0776133	0.745441		ENSG00000271993	RP11-285J16.1	0.00565234	1.7535		ENSG00000187796	CARD9	0.122821	1.31503		ENSG00000234838	RP11-5P22.1	0.0601316	1.09336
ENSG00000065320	NTN1	0.078142	0.83395		ENSG00000273275	RP11-474G23.2	0.0266636	1.8173		ENSG00000276635	AC233280.3	0.122953	1.11208		ENSG00000168528	SERINC2	0.0602933	0.895522
ENSG00000240231	RPS27P29	0.0783013	1.15821		ENSG00000116954	RRAGC	0.0474275	1.84758		ENSG00000201581	RN7SKP78	0.123224	1.16334		ENSG00000229626	PIGCP2	0.060614	0.789129
ENSG00000250106	ANKRD33B-AS1	0.0787613	1.32995		ENSG00000260389	WBP11P1	0.0300192	1.93504		ENSG00000162775	RBM15	0.123566	1.14769		ENSG00000268652	CTD-3187F8.7	0.0607279	0.819794
ENSG00000233912	AC026202.3	0.079358	0.824048		ENSG00000257513	NPIPB1P	0.0239547	1.94203		ENSG00000237851	RP1-67K17.4	0.124584	1.17895		ENSG00000196313	POM121	0.0611626	0.686358
ENSG00000277846	SNORD30	0.0795944	0.716696		ENSG00000215424	MCM3AP-AS1	0.0167462	2.06902		ENSG00000243926	TIPARP-AS1	0.124661	0.890755		ENSG00000135968	GCC2	0.0611823	1.26292
ENSG00000203987	RP11-188C12.3	0.0800535	1.43032		ENSG00000179136	LINC00670	0.0317237	2.10755		ENSG00000232307	DAOA-AS1	0.125336	0.863818		ENSG00000249833	CCDC37-AS1	0.0611839	1.23072
ENSG00000259302	RP11-182J1.11	0.080299	1.25298		ENSG00000179915	NRXN1	0.00583979	2.22947		ENSG00000268683	CTD-2553L13.4	0.12558	0.781743		ENSG00000261013	CTD-2050B12.1	0.0617113	1.19102
ENSG00000281167	RP11-285E18.2	0.0809338	0.885931		ENSG00000158077	NLRP14	0.019341	2.52007		ENSG00000238176	RP11-322I2.1	0.125633	0.838956		ENSG00000239736	CEACAMP3	0.0618012	0.90957
ENSG00000228590	AC007381.3	0.0812531	0.858665		ENSG00000137204	SLC22A7	0.00562474	2.64787		ENSG00000253845	RP11-643N23.2	0.125741	1.04594		ENSG00000200448	Y_RNA	0.0621652	1.31741
ENSG00000117411	B4GALT2	0.0817025	0.883723		ENSG00000253884	RP11-726G23.2	0.0503067	1.50195		ENSG00000278879	AP000560.3	0.126915	0.88716		ENSG00000203987	RP11-188C12.3	0.0622568	0.89331
ENSG00000134897	BIVM	0.0818693	0.922998		ENSG00000253189	RP11-158A14.1	0.050359	1.36371		ENSG00000171311	EXOSC1	0.127148	0.661739		ENSG00000107338	SHB	0.0622828	1.33042
ENSG00000107862	GBF1	0.0821247	1.22677		ENSG00000102030	NAA10	0.051516	0.753876		ENSG00000169744	LDB2	0.12778	0.801348		ENSG00000251015	SLC25A30-AS1	0.062482	1.08701
ENSG00000264490	WI2-87327B8.1	0.0821852	0.742571		ENSG00000149084	HSD17B12	0.0515408	1.72039		ENSG00000202361	Y_RNA	0.127857	0.791411		ENSG00000250483	PPM1AP1	0.0624956	0.577223
ENSG00000280936	RP11-358D14.3	0.0830227	0.897489		ENSG00000134574	DDB2	0.0516135	0.8429		ENSG00000164168	TMEM184C	0.128043	0.95321		ENSG00000206937	SNORA70B	0.0625342	1.17422
ENSG00000224795	C11orf39	0.0835441	1.35908		ENSG00000104529	EEF1D	0.0516501	1.37456		ENSG00000253853	GS1-57L11.1	0.128069	1.57029		ENSG00000276635	AC233280.3	0.062737	1.42616
ENSG00000242068	RP11-259P15.4	0.0835604	1.41893		ENSG00000167701	GPT	0.0520069	1.55057		ENSG00000236590	MTATP6P4	0.129714	1.15605		ENSG00000107862	GBF1	0.0629616	0.939414
ENSG00000137204	SLC22A7	0.0856015	1.38166		ENSG00000132694	ARHGEF11	0.0527799	0.807574		ENSG00000262732	CTD-2135D7.2	0.129765	0.862761		ENSG00000143384	MCL1	0.0630255	0.851631
ENSG00000186501	TMEM222	0.0861634	0.843679		ENSG00000231961	RP5-967N21.7	0.0527938	0.731552		ENSG00000165078	CPA6	0.129796	1.13147		ENSG00000278144	NEAT1_1	0.0634564	0.63759
ENSG00000143621	ILF2	0.0868575	0.96215		ENSG00000196449	YRDC	0.0529016	1.58784		ENSG00000281117	AC034198.1	0.12984	1.1293		ENSG00000137808	RP11-809H16.2	0.0635921	0.46884
ENSG00000264892	NOS2P4	0.0870316	0.713211		ENSG00000215102	TERF1P4	0.0529463	0.539811		ENSG00000253869	PIGFP1	0.131404	1.07009		ENSG00000123728	RAP2C	0.0636209	0.812365
ENSG00000255107	RP11-159H10.1	0.0876025	1.12584		ENSG00000234119	AC079248.1	0.0530135	0.73032		ENSG00000227474	RP11-295P9.2	0.132653	1.1549		ENSG00000141506	PIK3R5	0.0636503	1.39503
ENSG00000112499	SLC22A2	0.0881509	0.751459		ENSG00000167459	LINC00905	0.0532011	0.868883		ENSG00000100101	RP1-37E16.12	0.133022	0.846296		ENSG00000231713	AF064860.7	0.0643211	0.828056
ENSG00000253717	KB-1299A7.2	0.088593	0.861925		ENSG00000168005	C11orf84	0.0532412	0.768633		ENSG00000200089	SNORD114-31	0.133226	0.886402		ENSG00000251144	CTD-2532K18.2	0.0650151	0.699536
ENSG00000268652	CTD-3187F8.7	0.0889039	1.06383		ENSG00000241067	RPL17P40	0.0532654	1.31051		ENSG00000143702	CEP170	0.134329	0.835049		ENSG00000196139	AKR1C3	0.0650413	0.732974
ENSG00000211877	TRAJ12	0.0889653	0.866317		ENSG00000226857	DUTP3	0.05342	1.49212		ENSG00000224007	AC019070.1	0.134423	0.84608		ENSG00000197079	KRT35	0.0653577	1.14264
ENSG00000274443	C8orf89	0.0891638	0.838665		ENSG00000130826	DKC1	0.0535594	0.818829		ENSG00000175779	C15orf53	0.134812	0.79629		ENSG00000262766	RP11-196G11.4	0.0660592	2.1401
ENSG00000277774	RN7SL763P	0.0891722	0.828592		ENSG00000173890	GPR160	0.0536189	1.50257		ENSG00000232394	AC090696.2	0.134875	0.803443		ENSG00000177243	DEFB103B	0.0662352	0.644968
ENSG00000226419	SLC16A1-AS1	0.0894503	0.701703		ENSG00000201635	Y_RNA	0.0538109	0.672948		ENSG00000187726	DNAJB13	0.134909	1.09417		ENSG00000224706	RPS17P13	0.0669101	1.52045
ENSG00000253853	GS1-57L11.1	0.0895937	1.34624		ENSG00000231713	AF064860.7	0.0539243	1.46108		ENSG00000248333	CDK11B	0.135322	0.819605		ENSG00000116350	SRSF4	0.0670311	0.885215
ENSG00000158864	NDUFS2	0.0899239	0.865137		ENSG00000107959	PITRM1	0.0539706	0.753859		ENSG00000268001	CARD8-AS1	0.135616	1.16576		ENSG00000260517	RP11-426C22.5	0.0675287	0.888124
ENSG00000254063	DUXAP2	0.0900924	1.2562		ENSG00000201297	Y_RNA	0.0540357	0.625031		ENSG00000267346	EIF5AP3	0.136175	0.947983		ENSG00000267655	CTD-2286N8.2	0.0677358	1.41853
ENSG00000196139	AKR1C3	0.0902058	0.725074		ENSG00000221510	MIR548O	0.0542987	1.43747		ENSG00000230430	USP17L25	0.136558	0.865857		ENSG00000239911	PRKAG2-AS1	0.0691347	0.544121
ENSG00000282033	RP11-506F3.1	0.0905345	1.17916		ENSG00000186184	POLR1D	0.0543204	0.713705		ENSG00000172081	MOB3A	0.137061	1.27435		ENSG00000251296	AC006499.7	0.0699095	0.905843
ENSG00000204365	C10orf126	0.0911039	0.686517		ENSG00000204052	LRRC73	0.0547522	1.44763		ENSG00000265657	MIR3151	0.137464	1.1721		ENSG00000067704	IARS2	0.070029	1.08932
ENSG00000226676	RP11-589B3.6	0.0917967	0.88454		ENSG00000278060	RP11-466M21.1	0.0548115	1.45454		ENSG00000237818	RPS3AP29	0.13945	1.34969		ENSG00000060688	SNRNP40	0.0705831	0.775322
ENSG00000224905	AP001347.6	0.091929	0.967053		ENSG00000135316	SYNCRIP	0.0550853	1.4672		ENSG00000277231	AL121970.1	0.13953	1.20391		ENSG00000255009	UBTFL1	0.0708576	1.17955
ENSG00000249200	RP11-290O12.1	0.0921052	0.834509		ENSG00000223180	AC087738.1	0.0557491	1.24312		ENSG00000248954	RP11-304F15.4	0.13968	0.884663		ENSG00000081014	AP4E1	0.0711125	1.14753
ENSG00000236384	LINC00479	0.0928528	1.19472		ENSG00000239736	CEACAMP3	0.0561217	0.63521		ENSG00000274959	SPDYE13P	0.139703	1.09571		ENSG00000268568	AC007228.9	0.071276	0.808097
ENSG00000223475	RP11-310H4.1	0.0930621	0.7457		ENSG00000268652	CTD-3187F8.7	0.0561836	1.23922		ENSG00000202190	Y_RNA	0.141032	1.25661		ENSG00000232677	LINC00665	0.0717643	1.33966
ENSG00000221324	AL590787.1	0.0931683	0.647686		ENSG00000274225	KB-68A7.1	0.0564922	1.28922		ENSG00000134830	C5AR2	0.143309	0.81124		ENSG00000253409	TRBV7-4	0.0718237	0.596695
ENSG00000268078	RP11-805I24.4	0.0933349	0.74048		ENSG00000259302	RP11-182J1.11	0.0568092	1.46243		ENSG00000278456	RP11-66B24.9	0.143747	1.10548		ENSG00000157617	C2CD2	0.0720266	1.23379
ENSG00000234119	AC079248.1	0.0938096	0.79561		ENSG00000254139	CTD-2339F6.1	0.0570617	1.59409		ENSG00000206858	Y_RNA	0.144561	0.886586		ENSG00000164296	TIGD6	0.0730788	0.806772
ENSG00000107745	MICU1	0.0943904	0.837619		ENSG00000130751	NPAS1	0.057198	1.32018		ENSG00000259047	RP11-16O13.1	0.145449	0.750939		ENSG00000278007	Metazoa_SRP	0.0732855	0.938611
ENSG00000213727	LA16c-60G3.7	0.0953451	1.75193		ENSG00000079277	MKNK1	0.0572686	0.700036		ENSG00000236026	AC009237.14	0.147464	0.821975		ENSG00000089820	ARHGAP4	0.0737908	0.55215
ENSG00000256802	RP11-680F8.1	0.0957355	0.818034		ENSG00000223475	RP11-310H4.1	0.0573283	0.633346		ENSG00000255009	UBTFL1	0.148112	1.2485		ENSG00000274508	RP11-212I21.5	0.0744435	0.888042
ENSG00000130762	ARHGEF16	0.096556	1.74481		ENSG00000169884	WNT10B	0.0580446	1.5904		ENSG00000153904	DDAH1	0.148532	1.36078		ENSG00000213023	SYT3	0.074633	1.21125
ENSG00000262983	AF001550.7	0.0965996	0.644253		ENSG00000268683	CTD-2553L13.4	0.0586979	0.646804		ENSG00000255546	RP11-168K9.1	0.148742	0.801051		ENSG00000085840	ORC1	0.0746495	1.15527
ENSG00000278433	MIR6070	0.0974185	1.31694		ENSG00000219626	FAM228B	0.0587987	1.97899		ENSG00000275696	Metazoa_SRP	0.151601	0.947633		ENSG00000227474	RP11-295P9.2	0.0753027	1.38831
ENSG00000258594	RP11-30G8.2	0.0974421	1.13014		ENSG00000253112	CTD-2373N4.5	0.0588186	1.35426		ENSG00000234541	CHEK2P5	0.152088	0.833257		ENSG00000238176	RP11-322I2.1	0.0756046	0.836498
ENSG00000168899	VAMP5	0.0974545	0.609938		ENSG00000263171	RP11-542C16.1	0.0589322	0.536914		ENSG00000047230	CTPS2	0.15234	0.82775		ENSG00000280809	LINC00836	0.0763316	1.08704
ENSG00000222750	RNU4-46P	0.097648	1.10944		ENSG00000184441	AP001062.7	0.0589886	0.335		ENSG00000249833	CCDC37-AS1	0.152771	1.18288		ENSG00000260924	LINC01311	0.0766878	1.29447
ENSG00000087074	PPP1R15A	0.0977558	0.889521		ENSG00000173674	EIF1AX	0.0590988	0.919635		ENSG00000222486	RNU6-77P	0.153654	0.880401		ENSG00000234973	RP11-272J7.4	0.0770955	0.808433
ENSG00000238176	RP11-322I2.1	0.097886	1.67586		ENSG00000206923	RNU6-432P	0.0591366	0.808881		ENSG00000200648	RNU6-226P	0.153791	1.15994		ENSG00000158615	PPP1R15B	0.0773961	0.955173
ENSG00000258035	RP11-74K11.2	0.0984472	0.879202		ENSG00000168484	SFTPC	0.0591514	1.25838		ENSG00000241657	TRBV11-2	0.153999	0.895066		ENSG00000220091	LAP3P1	0.0775007	0.710497
ENSG00000260924	LINC01311	0.0985826	1.24626		ENSG00000261886	RP11-63A1.1	0.0594763	0.672404		ENSG00000221324	AL590787.1	0.154909	0.515615		ENSG00000231595	AC005224.2	0.0775832	0.808984
ENSG00000265190	ANXA8	0.0993595	1.2477		ENSG00000181577	C6orf223	0.0599501	0.481621		ENSG00000179886	TIGD5	0.155051	0.926417		ENSG00000221510	MIR548O	0.077588	0.601596
ENSG00000253295	RP11-779O18.1	0.099375	1.32544		ENSG00000232447	MTND5P3	0.0600117	0.688805		ENSG00000271378	C8orf59P2	0.15621	1.14377		ENSG00000113163	COL4A3BP	0.0778074	0.910354
ENSG00000254623	DEFB108P4	0.0995216	1.76769		ENSG00000197958	RPL12	0.0600763	0.903335		ENSG00000160179	ABCG1	0.156237	0.840897		ENSG00000136997	MYC	0.0781669	1.30728
ENSG00000167701	GPT	0.100739	1.53127		ENSG00000087095	NLK	0.0600855	1.2096		ENSG00000273849	ATP5A1P10	0.156616	0.652553		ENSG00000219085	NPM1P37	0.0782122	0.887817
ENSG00000280809	LINC00836	0.100749	0.898319		ENSG00000141179	PCTP	0.0603667	1.42774		ENSG00000132694	ARHGEF11	0.156931	0.788345		ENSG00000248333	CDK11B	0.0790408	1.38735
ENSG00000261886	RP11-63A1.1	0.100979	0.814752		ENSG00000198353	HOXC4	0.0605545	1.22703		ENSG00000206856	RNU6-427P	0.157712	1.20849		ENSG00000164751	PEX2	0.0790596	1.32152
ENSG00000221424	AC090954.1	0.101591	0.746389		ENSG00000262732	CTD-2135D7.2	0.0607368	0.739677		ENSG00000121058	COIL	0.158452	0.770357		ENSG00000074201	CLNS1A	0.0790655	0.902605
ENSG00000260382	RP11-540B6.2	0.101684	1.11116		ENSG00000254623	DEFB108P4	0.0607639	1.40237		ENSG00000207016	SNORA36C	0.158539	1.14947		ENSG00000249379	RP1-27K12.4	0.0792081	0.931913
ENSG00000254459	RP11-91P24.7	0.101865	1.19003		ENSG00000267053	CTD-3162L10.1	0.0610561	0.79561		ENSG00000222630	RN7SKP131	0.159712	1.0926		ENSG00000248777	AC006499.6	0.079782	0.747442
ENSG00000107554	DNMBP	0.102289	0.876626		ENSG00000185813	PCYT2	0.0620046	1.27801		ENSG00000094880	CDC23	0.159874	1.07458		ENSG00000206858	Y_RNA	0.0812727	0.807947
ENSG00000223948	RP11-421N10.1	0.102511	1.2507		ENSG00000248527	MTATP6P1	0.0624476	0.791412		ENSG00000006128	TAC1	0.160083	1.25356		ENSG00000089022	MAPKAPK5	0.0814449	0.856307
ENSG00000233191	AC006372.6	0.102597	1.34478		ENSG00000268001	CARD8-AS1	0.0624651	1.70012		ENSG00000242486	RP1-104O17.2	0.162588	0.936813		ENSG00000273553	CTD-2049O4.2	0.0817776	1.13577
ENSG00000090006	LTBP4	0.102815	0.800866		ENSG00000272979	RP11-647K16.1	0.0638906	1.52682		ENSG00000183723	CMTM4	0.162604	1.17715		ENSG00000260631	RBM22P12	0.0818935	1.12818
ENSG00000213079	SCAF8	0.102998	1.19149		ENSG00000166181	API5	0.0641085	1.63713		ENSG00000279502	RP11-354E23.4	0.162757	1.16945		ENSG00000167601	AXL	0.0824938	0.856267
ENSG00000253019	RN7SKP35	0.103857	1.21928		ENSG00000185483	ROR1	0.0645234	0.926695		ENSG00000279236	RP11-120K19.3	0.162841	0.902605		ENSG00000236384	LINC00479	0.082975	0.777007
ENSG00000278060	RP11-466M21.1	0.104322	1.19422		ENSG00000236088	COX10-AS1	0.0645269	1.40192		ENSG00000107862	GBF1	0.162985	0.892032		ENSG00000203734	ECT2L	0.0834106	0.681349
ENSG00000273240	RP11-455J20.3	0.105217	1.09812		ENSG00000248587	GDNF-AS1	0.0645805	1.07049		ENSG00000275469	MIR6130	0.163256	1.13669		ENSG00000277182	CTB-58E17.5	0.0837617	0.866357
ENSG00000256615	RP11-59N23.3	0.105262	1.36721		ENSG00000138449	SLC40A1	0.0646607	1.24384		ENSG00000176635	HORMAD2	0.163891	0.882214		ENSG00000260871	CTD-2373J6.1	0.0837854	0.76056
ENSG00000197780	TAF13	0.10654	1.29624		ENSG00000273888	FRMD6-AS1	0.0648327	0.67466		ENSG00000119685	TTLL5	0.164159	1.13603		ENSG00000270541	RP11-478B11.2	0.0837919	0.708939
ENSG00000118492	ADGB	0.106777	1.16543		ENSG00000241829	RPL21P54	0.0649244	1.2408		ENSG00000060688	SNRNP40	0.164739	0.942785		ENSG00000173208	ABCD2	0.0844664	1.1948
ENSG00000221685	AL354775.1	0.106888	0.837658		ENSG00000171124	FUT3	0.0650251	0.641416		ENSG00000089639	GMIP	0.164829	1.28467		ENSG00000137955	RABGGTB	0.0845857	0.757911
ENSG00000249664	CTD-2227C6.2	0.107727	1.57007		ENSG00000256827	RP11-214K3.5	0.0653142	0.844206		ENSG00000054282	SDCCAG8	0.164929	1.27006		ENSG00000137821	LRRC49	0.0848476	1.12083
ENSG00000233325	MIPEPP3	0.107997	1.1545		ENSG00000240087	RP11-254B13.1	0.0653369	0.721114		ENSG00000233115	FAM90A11P	0.165008	0.795536		ENSG00000226332	RP11-157P1.4	0.085611	1.07756
ENSG00000200331	RNU6-183P	0.108048	0.877193		ENSG00000132646	PCNA	0.0654023	2.10031		ENSG00000236695	HNRNPA1P47	0.165468	1.13419		ENSG00000239774	RP11-496B10.3	0.085787	0.876504
ENSG00000223350	IGLV9-49	0.108169	0.752745		ENSG00000123977	DAW1	0.0654752	1.30861		ENSG00000277182	CTB-58E17.5	0.166071	0.738772		ENSG00000263697	MIR3621	0.0857881	0.522499
ENSG00000225084	AL450226.2	0.10863	1.28245		ENSG00000101928	MOSPD1	0.0655396	0.65019		ENSG00000213849	AC104306.1	0.166701	1.30876		ENSG00000249616	CCNB3P1	0.0869114	1.35194
ENSG00000107338	SHB	0.108834	1.08195		ENSG00000261486	RARRES2P9	0.0656101	0.869948		ENSG00000143740	SNAP47	0.167189	1.19706		ENSG00000236695	HNRNPA1P47	0.0869391	0.876606
ENSG00000236542	MED28P7	0.109832	1.20821		ENSG00000160058	BSDC1	0.0661052	1.44827		ENSG00000156411	C14orf2	0.167495	0.970858		ENSG00000236664	AC011998.1	0.0872991	0.863579
ENSG00000255730	CTC-435M10.3	0.110476	1.16765		ENSG00000237611	Metazoa_SRP	0.0668456	1.37338		ENSG00000089091	DZANK1	0.167495	0.85599		ENSG00000009950	MLXIPL	0.0879864	0.661479
ENSG00000232307	DAOA-AS1	0.110526	1.27341		ENSG00000255107	RP11-159H10.1	0.067042	1.2573		ENSG00000206738	Y_RNA	0.168651	1.50334		ENSG00000119333	WDR34	0.088115	1.42847
ENSG00000242325	RPS12P31	0.110545	0.964464		ENSG00000281602	AL133475.1	0.0674742	0.698097		ENSG00000258460	RP11-168L7.1	0.168808	1.33691		ENSG00000256075	RP11-81H14.3	0.0888168	0.730708
ENSG00000119660	DPPA5P4	0.11072	1.11316		ENSG00000271468	RP11-14N4.1	0.0679105	0.705051		ENSG00000199836	RNU1-47P	0.169294	1.24885		ENSG00000183111	ARHGEF37	0.0891671	1.14232
ENSG00000152503	TRIM36	0.11093	0.836015		ENSG00000175768	TOMM5	0.0680354	0.891661		ENSG00000270301	WI2-2334D6.1	0.169474	1.21293		ENSG00000213461	RP13-235E23.1	0.0897865	0.849685
ENSG00000180019	AC079741.2	0.111467	1.29669		ENSG00000271397	RP5-1128N12.2	0.0681605	1.44033		ENSG00000234910	IL6RP1	0.170323	0.74878		ENSG00000149313	AASDHPPT	0.090022	0.834104
ENSG00000183808	RBM12B	0.112003	0.667147		ENSG00000227388	RP11-112J3.16	0.0688259	1.13396		ENSG00000268070	AC006539.3	0.170741	0.73416		ENSG00000228205	RP11-778D9.4	0.0902298	1.17297
ENSG00000183876	ARSI	0.112217	1.17593		ENSG00000130347	RTN4IP1	0.0692956	0.877254		ENSG00000236519	LINC01424	0.170988	1.39066		ENSG00000264462	MIR3648-2	0.0906976	0.808339
ENSG00000226554	MTCL1P1	0.112322	1.35651		ENSG00000072080	SPP2	0.0693374	1.47376		ENSG00000253286	CTD-2552K11.2	0.172363	0.834008		ENSG00000221806	RNU6ATAC34P	0.0908441	0.787763
ENSG00000272843	RP11-313P13.5	0.112944	1.21176		ENSG00000070759	TESK2	0.0693932	1.45741		ENSG00000185115	NDNL2	0.172538	0.847039		ENSG00000258088	RP11-114H23.2	0.0909318	0.669536
ENSG00000213551	DNAJC9	0.113128	0.888063		ENSG00000279034	RP11-5A1.1	0.069698	0.794618		ENSG00000251296	AC006499.7	0.172842	0.944442		ENSG00000206727	SNORD116-9	0.0910131	0.646385
ENSG00000135175	OCM2	0.113223	1.63634		ENSG00000235489	DBF4P1	0.0699458	1.44918		ENSG00000234973	RP11-272J7.4	0.173584	0.794343		ENSG00000220563	PKMP3	0.0919584	0.773601
ENSG00000262732	CTD-2135D7.2	0.113268	0.786926		ENSG00000174697	LEP	0.0700123	1.59052		ENSG00000267341	RP11-640A1.3	0.173949	1.3228		ENSG00000196358	NTNG2	0.0923191	0.876869
ENSG00000116030	SUMO1	0.11398	0.85435		ENSG00000130762	ARHGEF16	0.0703139	2.00268		ENSG00000185813	PCYT2	0.174812	1.13716		ENSG00000250968	RP11-322J23.1	0.0927995	1.16916
ENSG00000106665	CLIP2	0.114434	1.0344		ENSG00000230732	AC127904.2	0.0707519	1.16277		ENSG00000117139	KDM5B	0.175355	1.20291		ENSG00000186283	TOR3A	0.0932179	0.760577
ENSG00000158482	SNX29P1	0.115401	1.24983		ENSG00000281117	AC034198.1	0.0710533	1.25272		ENSG00000261409	RP6-24A23.7	0.175855	0.758366		ENSG00000089091	DZANK1	0.0935371	1.15093
ENSG00000206962	RNU6-74P	0.115535	0.780678		ENSG00000274385	U6	0.0711212	1.2683		ENSG00000225336	HMGB3P1	0.176099	0.929204		ENSG00000127838	PNKD	0.09386	1.25614
ENSG00000260151	RP11-748L13.6	0.115538	0.847567		ENSG00000267134	RP11-146N18.1	0.0717062	0.722549		ENSG00000253532	CTD-2340D6.1	0.176406	1.12171		ENSG00000236839	RP11-3P22.1	0.0939868	0.650881
ENSG00000144015	TRIM43	0.115735	0.937809		ENSG00000135175	OCM2	0.0718658	2.03548		ENSG00000233178	RP11-88I18.2	0.177993	1.19386		ENSG00000217272	RP1-263J7.2	0.0943414	0.779543
ENSG00000116903	EXOC8	0.115751	1.20787		ENSG00000143793	C1orf35	0.072185	0.946845		ENSG00000128610	FEZF1	0.178163	1.20347		ENSG00000241882	RP11-637O11.2	0.0944516	0.796732
ENSG00000196449	YRDC	0.116693	1.3147		ENSG00000054282	SDCCAG8	0.0722574	1.23163		ENSG00000089820	ARHGAP4	0.179129	0.743274		ENSG00000064726	BTBD1	0.0948517	0.8681
ENSG00000279746	RP11-495K9.2	0.117346	1.22227		ENSG00000146918	NCAPG2	0.0727013	1.40357		ENSG00000263429	LINC00675	0.179196	1.423		ENSG00000279996	CTB-139P11.2	0.0965068	0.63342
ENSG00000213120	LIN28AP1	0.117759	1.34141		ENSG00000183808	RBM12B	0.0734585	0.761456		ENSG00000241792	RP11-501O2.1	0.179259	1.0851		ENSG00000134028	ADAMDEC1	0.0969903	1.31677
ENSG00000275084	SNORD91B	0.118301	1.29438		ENSG00000099330	OCEL1	0.0734827	0.705671		ENSG00000124201	ZNFX1	0.17934	1.1256		ENSG00000197841	ZNF181	0.0970771	1.27683
ENSG00000280902	AC026951.1	0.12009	1.20957		ENSG00000223558	TRIM60P17	0.0738067	1.57154		ENSG00000132906	CASP9	0.179396	0.829943		ENSG00000231040	AC103881.1	0.0976315	0.798372
ENSG00000221806	RNU6ATAC34P	0.120428	1.15613		ENSG00000168398	BDKRB2	0.0739778	1.0807		ENSG00000228744	RPS3AP30	0.179659	1.11188		ENSG00000103429	BFAR	0.0983764	0.83241
ENSG00000268683	CTD-2553L13.4	0.120749	0.719899		ENSG00000213888	LINC01521	0.074033	0.847293		ENSG00000223749	MIR503HG	0.181734	0.600291		ENSG00000078618	NRD1	0.0988206	1.14557
ENSG00000171311	EXOSC1	0.120771	0.65043		ENSG00000268486	ABC7-42418200C9.1	0.0743899	1.79175		ENSG00000035681	NSMAF	0.182017	1.04271		ENSG00000277209	RPPH1	0.099427	1.29164
ENSG00000173805	HAP1	0.120781	0.937636		ENSG00000116661	FBXO2	0.0745842	1.64042		ENSG00000224992	RP11-295G24.5	0.182682	1.26219		ENSG00000100101	RP1-37E16.12	0.0999384	0.892238
ENSG00000107959	PITRM1	0.12113	0.87434		ENSG00000256075	RP11-81H14.3	0.0750335	1.13393		ENSG00000256269	HMBS	0.182922	0.79016		ENSG00000006128	TAC1	0.100391	1.27486
ENSG00000179136	LINC00670	0.121606	1.66524		ENSG00000187325	TAF9B	0.075095	0.691132		ENSG00000181781	ODF3L2	0.184268	0.943874		ENSG00000275084	SNORD91B	0.100537	0.605151
ENSG00000266318	MIR5692A1	0.122003	1.46405		ENSG00000107554	DNMBP	0.075403	0.851985		ENSG00000271993	RP11-285J16.1	0.184755	0.745493		ENSG00000271536	RP11-51I5.1	0.100648	1.12013
ENSG00000110717	NDUFS8	0.122898	0.759804		ENSG00000231204	AC011752.1	0.0757371	0.923361		ENSG00000135414	GDF11	0.184944	1.57947		ENSG00000249943	RP11-213L8.1	0.101192	0.866477
ENSG00000114529	C3orf52	0.12301	0.933313		ENSG00000260517	RP11-426C22.5	0.0758494	1.31382		ENSG00000207571	MIR615	0.184989	0.684072		ENSG00000235489	DBF4P1	0.101355	0.778301
ENSG00000255009	UBTFL1	0.1249	0.818564		ENSG00000280902	AC026951.1	0.0760556	1.12314		ENSG00000250348	RP11-466P24.6	0.18503	1.23208		ENSG00000201458	RNU4-4P	0.101624	0.797727
ENSG00000151963	ZNF37CP	0.125475	0.752728		ENSG00000207571	MIR615	0.0761677	1.18559		ENSG00000251746	RNA5SP112	0.185641	0.877234		ENSG00000273520	SPDYE8P	0.102373	0.799258
ENSG00000164751	PEX2	0.125552	0.844967		ENSG00000134253	TRIM45	0.0763902	0.63703		ENSG00000239467	AC007405.6	0.186181	1.10555		ENSG00000252704	RN7SKP277	0.103367	0.757281
ENSG00000206847	Y_RNA	0.125892	1.15918		ENSG00000227912	RP11-69C17.3	0.0765921	0.908023		ENSG00000250794	ALG1L12P	0.186671	1.19348		ENSG00000176635	HORMAD2	0.103846	0.8002
ENSG00000243560	RN7SL364P	0.125961	1.13398		ENSG00000132773	TOE1	0.0766543	0.70427		ENSG00000265190	ANXA8	0.187107	0.879812		ENSG00000140105	WARS	0.104027	0.623444
ENSG00000254319	RP11-134O21.1	0.125967	0.923873		ENSG00000207869	MIR498	0.0768156	0.64588		ENSG00000080608	KIAA0020	0.187705	1.43634		ENSG00000183723	CMTM4	0.10408	0.925818
ENSG00000253199	RP11-421P23.1	0.126196	1.45561		ENSG00000206982	Y_RNA	0.0769	1.85752		ENSG00000233360	Z83844.1	0.18839	1.14457		ENSG00000188313	PLSCR1	0.104395	0.461563
ENSG00000240747	KRBOX1	0.126209	1.44013		ENSG00000162522	KIAA1522	0.0769653	2.02665		ENSG00000206644	RNU6-1279P	0.188777	1.23018		ENSG00000236088	COX10-AS1	0.105224	0.744409
ENSG00000203734	ECT2L	0.127775	0.989017		ENSG00000162607	USP1	0.0771469	0.910628		ENSG00000275926	AL451164.1	0.189049	0.889932		ENSG00000249215	AC138517.4	0.105236	0.894405
ENSG00000211952	IGHV4-28	0.127957	0.933033		ENSG00000224079	AC091729.7	0.0773178	0.804371		ENSG00000280936	RP11-358D14.3	0.189096	0.850117		ENSG00000213071	LPAL2	0.105275	0.53037
ENSG00000252470	RNU6-551P	0.128218	1.13982		ENSG00000226812	RP5-881L22.5	0.077993	0.855397		ENSG00000215957	MIR300	0.189598	1.25559		ENSG00000259286	RP11-696L21.2	0.105778	0.621158
ENSG00000178773	CPNE7	0.128401	0.7858		ENSG00000253869	PIGFP1	0.078147	0.744134		ENSG00000149295	DRD2	0.19171	1.1487		ENSG00000035681	NSMAF	0.10599	0.87196
ENSG00000183891	TTC32	0.128511	0.953387		ENSG00000180019	AC079741.2	0.0785673	1.39523		ENSG00000242330	RN7SL683P	0.192412	1.13343		ENSG00000184319	RPL23AP82	0.106469	1.1834
ENSG00000197043	ANXA6	0.128618	1.11116		ENSG00000242486	RP1-104O17.2	0.0790938	1.66155		ENSG00000271536	RP11-51I5.1	0.192685	1.07641		ENSG00000268015	CTD-2525I3.3	0.106879	1.14314
ENSG00000186184	POLR1D	0.128676	0.737816		ENSG00000278456	RP11-66B24.9	0.0791036	1.24011		ENSG00000277208	RP11-12A20.11	0.193289	0.732026		ENSG00000260326	PHBP21	0.107167	1.25015
ENSG00000274385	U6	0.129885	1.17167		ENSG00000239625	RN7SL241P	0.0794379	0.858109		ENSG00000249379	RP1-27K12.4	0.19365	0.85922		ENSG00000277357	NPAP1P7	0.107197	0.677832
ENSG00000158301	GPRASP2	0.130009	0.889644		ENSG00000226554	MTCL1P1	0.0795845	1.44857		ENSG00000176182	MYPOP	0.194645	1.26432		ENSG00000254795	OR5AP1P	0.107316	0.959752
ENSG00000249162	ADAM20P3	0.130972	0.910565		ENSG00000267601	RP11-323N12.5	0.0799439	0.798206		ENSG00000005189	AC004381.6	0.195062	0.923788		ENSG00000142892	PIGK	0.107349	1.20542
ENSG00000106948	AKNA	0.131292	0.744959		ENSG00000268568	AC007228.9	0.0799763	1.16557		ENSG00000203772	SPRN	0.197478	0.830969		ENSG00000196517	SLC6A9	0.107512	0.85092
ENSG00000087095	NLK	0.131795	1.10578		ENSG00000067829	IDH3G	0.0803833	1.28613		ENSG00000135175	OCM2	0.197511	1.63007		ENSG00000153898	MCOLN2	0.107553	0.881113
ENSG00000159197	KCNE2	0.132291	1.25362		ENSG00000280077	RP11-87H9.4	0.0804681	1.32473		ENSG00000130347	RTN4IP1	0.198178	0.853897		ENSG00000064703	DDX20	0.107808	1.14037
ENSG00000188626	GOLGA8M	0.133011	1.16382		ENSG00000198129	DEFB107B	0.0806889	0.716084		ENSG00000168124	OR1F1	0.199451	0.899586		ENSG00000215102	TERF1P4	0.108168	1.71436
ENSG00000235489	DBF4P1	0.133314	1.28393		ENSG00000102753	KPNA3	0.0808989	0.579843		ENSG00000185610	DBX2	0.199705	1.29783		ENSG00000153363	LINC00467	0.10839	1.09781
ENSG00000230379	AP000146.2	0.133518	1.14968		ENSG00000085433	WDR47	0.0809319	1.46801		ENSG00000181035	SLC25A42	0.200205	1.33972		ENSG00000239991	RP11-889D3.1	0.108537	1.21565
ENSG00000109107	ALDOC	0.133527	1.35085		ENSG00000240231	RPS27P29	0.081412	1.23608		ENSG00000280211	RP11-2C24.3	0.20269	0.955614		ENSG00000225470	JPX	0.108747	1.33499
ENSG00000258088	RP11-114H23.2	0.133579	1.32755		ENSG00000137821	LRRC49	0.0815121	0.802941		ENSG00000188636	LDOC1L	0.203428	0.946714		ENSG00000201635	Y_RNA	0.108767	1.26129
ENSG00000236519	LINC01424	0.134809	1.41232		ENSG00000253199	RP11-421P23.1	0.0817614	1.30162		ENSG00000252789	AC006487.1	0.203607	0.817426		ENSG00000228429	RP5-859M6.1	0.108918	0.757158
ENSG00000223431	MTND6P21	0.135714	1.34493		ENSG00000223350	IGLV9-49	0.0824046	0.726516		ENSG00000244544	RN7SL446P	0.203828	0.839576		ENSG00000166181	API5	0.109735	0.773389
ENSG00000226972	AC013717.3	0.137271	1.25174		ENSG00000254989	RP11-469N6.3	0.0825436	0.872927		ENSG00000280472	AC090952.1	0.203947	0.818696		ENSG00000222994	AC006322.1	0.109877	0.713672
ENSG00000130997	POLN	0.137522	1.13734		ENSG00000230379	AP000146.2	0.0835431	1.19848		ENSG00000011523	CEP68	0.204176	1.12132		ENSG00000043514	TRIT1	0.110254	1.1625
ENSG00000251144	CTD-2532K18.2	0.137815	1.71631		ENSG00000151470	C4orf33	0.0836579	1.16054		ENSG00000260598	RP11-80F22.13	0.204281	1.66667		ENSG00000233387	RP11-342D11.3	0.110345	1.06444
ENSG00000232508	MRPL45P1	0.137914	1.09571		ENSG00000065320	NTN1	0.0838559	0.80194		ENSG00000233823	RP3-443C4.2	0.205494	0.987145		ENSG00000168405	CMAHP	0.110426	1.06083
ENSG00000165752	STK32C	0.138121	0.517812		ENSG00000253929	CASC21	0.0839708	0.828362		ENSG00000221685	AL354775.1	0.205625	0.870792		ENSG00000049323	LTBP1	0.110629	1.88505
ENSG00000152332	UHMK1	0.138454	1.52531		ENSG00000266318	MIR5692A1	0.084143	1.74251		ENSG00000184916	JAG2	0.20566	0.909871		ENSG00000280320	RP11-629N8.5	0.110903	1.35573
ENSG00000243406	MRPS31P5	0.138932	0.857673		ENSG00000274770	MIR6128	0.0843481	0.794949		ENSG00000214252	AZGP1P2	0.206264	1.21184		ENSG00000200656	SNORA5B	0.110942	0.850058
ENSG00000102882	MAPK3	0.139297	1.03414		ENSG00000138663	COPS4	0.0843563	1.44316		ENSG00000268754	RP11-514D23.2	0.206493	1.18745		ENSG00000252789	AC006487.1	0.11163	1.65084
ENSG00000228513	AC023271.1	0.139978	1.33957		ENSG00000200613	RNA5SP349	0.0845234	1.48415		ENSG00000258693	RP11-436M15.3	0.207969	0.818432		ENSG00000198160	MIER1	0.112206	0.94818
ENSG00000270344	RP11-734K2.4	0.139983	1.06671		ENSG00000281370	AC079907.1	0.0847629	0.79793		ENSG00000219702	RP5-991C6.2	0.2081	0.879913		ENSG00000134186	PRPF38B	0.113412	1.28426
ENSG00000263001	GTF2I	0.140415	1.27259		ENSG00000217272	RP1-263J7.2	0.0851367	0.6501		ENSG00000276617	AL590731.1	0.208528	0.883642		ENSG00000213551	DNAJC9	0.113627	0.860134
ENSG00000026652	AGPAT4	0.140732	1.08749		ENSG00000143333	RGS16	0.0863694	0.669582		ENSG00000237372	UNQ6494	0.209255	1.1549		ENSG00000134375	TIMM17A	0.115254	1.12241
ENSG00000197253	TPSB2	0.141868	1.24237		ENSG00000036530	CYP46A1	0.0865163	1.70016		ENSG00000249162	ADAM20P3	0.209603	1.17487		ENSG00000272843	RP11-313P13.5	0.115783	0.736351
ENSG00000269014	CTB-147N14.4	0.142051	1.17302		ENSG00000236199	RP11-264I13.2	0.0868549	1.3417		ENSG00000101849	TBL1X	0.209838	0.955857		ENSG00000279666	RP11-43P5.3	0.115917	0.691308
ENSG00000221695	AL390335.1	0.143045	1.16656		ENSG00000226332	RP11-157P1.4	0.0870834	1.17753		ENSG00000260841	CTC-205M6.5	0.210044	0.654334		ENSG00000152061	RABGAP1L	0.116018	1.20408
ENSG00000121058	COIL	0.143486	0.785763		ENSG00000267748	CTB-102L5.4	0.0871354	1.28604		ENSG00000079277	MKNK1	0.210659	0.88034		ENSG00000114416	FXR1	0.116105	0.759067
ENSG00000267601	RP11-323N12.5	0.143913	0.629306		ENSG00000277373	RP11-462D18.4	0.0872501	1.48069		ENSG00000185883	ATP6V0C	0.211855	0.74834		ENSG00000199836	RNU1-47P	0.116363	1.25861
ENSG00000197976	AKAP17A	0.145326	1.25104		ENSG00000232508	MRPL45P1	0.0873844	1.40802		ENSG00000023839	ABCC2	0.212709	1.05202		ENSG00000255539	CTA-797E19.2	0.116558	0.834721
ENSG00000223437	TMSB4XP3	0.145676	1.15527		ENSG00000278144	NEAT1_1	0.0874002	0.890899		ENSG00000151963	ZNF37CP	0.212783	0.863419		ENSG00000227225	MTND1P14	0.116598	1.39716
ENSG00000267053	CTD-3162L10.1	0.146218	0.878146		ENSG00000264490	WI2-87327B8.1	0.0876297	0.600999		ENSG00000173805	HAP1	0.213439	0.925026		ENSG00000180758	GPR157	0.117024	0.839014
ENSG00000157617	C2CD2	0.146424	1.46283		ENSG00000255546	RP11-168K9.1	0.0876398	0.674333		ENSG00000197958	RPL12	0.215111	0.8489		ENSG00000197780	TAF13	0.117232	1.17821
ENSG00000260326	PHBP21	0.146863	0.912692		ENSG00000260598	RP11-80F22.13	0.0876905	1.49047		ENSG00000221695	AL390335.1	0.216955	1.13697		ENSG00000130762	ARHGEF16	0.117389	0.644968
ENSG00000237611	Metazoa_SRP	0.147264	1.25608		ENSG00000282381	RP11-328P23.4	0.0879367	1.27713		ENSG00000185973	TMLHE	0.21776	1.37199		ENSG00000171311	EXOSC1	0.117768	0.709267
ENSG00000259161	CTD-2017C7.3	0.147711	0.756843		ENSG00000175779	C15orf53	0.0882327	0.71615		ENSG00000272627	RP11-354E23.5	0.218055	1.42264		ENSG00000244544	RN7SL446P	0.117788	0.939371
ENSG00000227108	IGHD1-14	0.147992	0.898838		ENSG00000224524	CYCSP42	0.0889287	0.704156		ENSG00000258594	RP11-30G8.2	0.218428	1.09131		ENSG00000223749	MIR503HG	0.117823	0.636765
ENSG00000009950	MLXIPL	0.14821	1.17789		ENSG00000237632	S100A11P1	0.0890419	1.45862		ENSG00000254456	RP11-405K6.1	0.218939	0.894674		ENSG00000232179	RP11-100G15.2	0.118127	0.877173
ENSG00000225331	AP001055.6	0.149123	1.37475		ENSG00000158301	GPRASP2	0.0893655	0.83001		ENSG00000238165	AC007560.1	0.219469	1.12212		ENSG00000272735	RP11-467P9.1	0.118285	1.10035
ENSG00000206738	Y_RNA	0.149769	1.93299		ENSG00000078018	MAP2	0.0895838	1.14618		ENSG00000273553	CTD-2049O4.2	0.220018	1.10752		ENSG00000232727	YWHAEP1	0.118347	0.653775
ENSG00000228775	WEE2-AS1	0.150002	1.28866		ENSG00000259047	RP11-16O13.1	0.0897363	1.21436		ENSG00000141179	PCTP	0.221373	0.82207		ENSG00000206972	RNU6-17P	0.119713	0.744082
ENSG00000171862	PTEN	0.150073	0.678443		ENSG00000274621	MIR6867	0.090071	1.17062		ENSG00000259231	CTD-2014N11.2	0.222251	1.0443		ENSG00000214125	RP3-412A9.15	0.120528	0.77205
ENSG00000005189	AC004381.6	0.150644	0.938221		ENSG00000135535	CD164	0.0904921	1.07761		ENSG00000277373	RP11-462D18.4	0.22242	1.2043		ENSG00000279660	RP11-849N15.3	0.120586	0.809966
ENSG00000153898	MCOLN2	0.152506	1.16732		ENSG00000275696	Metazoa_SRP	0.0906177	1.16113		ENSG00000152223	EPG5	0.222552	0.892877		ENSG00000266498	RP11-45M22.5	0.120593	1.09061
ENSG00000213592	AP000662.9	0.153691	0.72499		ENSG00000274998	SNORA17	0.0908002	0.732077		ENSG00000269575	RP11-157B13.3	0.223552	1.28583		ENSG00000273007	RP11-170N16.3	0.121004	1.1834
ENSG00000186940	CHCHD2P9	0.154089	1.12454		ENSG00000178458	H3F3AP6	0.0910121	0.817335		ENSG00000134574	DDB2	0.223625	0.923169		ENSG00000274351	RP11-203I16.7	0.121253	1.35291
ENSG00000108055	SMC3	0.154169	0.923574		ENSG00000225336	HMGB3P1	0.091021	0.867579		ENSG00000164871	SPAG11B	0.224656	0.928689		ENSG00000114446	IFT57	0.12149	1.09104
ENSG00000279666	RP11-43P5.3	0.154188	0.881908		ENSG00000226040	AC005740.3	0.0910239	0.830892		ENSG00000236336	RP3-430A16.1	0.225247	0.912039		ENSG00000203705	TATDN3	0.122043	1.15112
ENSG00000127922	SHFM1	0.154217	0.908778		ENSG00000111846	GCNT2	0.0912931	1.28076		ENSG00000236772	RP5-1184F4.5	0.225637	0.604997		ENSG00000233823	RP3-443C4.2	0.122226	0.861944
ENSG00000185594	SPATA8	0.154819	0.870229		ENSG00000271029	RP11-849F2.10	0.0915528	1.52038		ENSG00000184319	RPL23AP82	0.225698	0.820552		ENSG00000107290	SETX	0.12328	0.614578
ENSG00000250403	RP11-15B17.2	0.154933	1.05363		ENSG00000275926	AL451164.1	0.0916324	0.890981		ENSG00000201466	Y_RNA	0.226662	0.786964		ENSG00000117139	KDM5B	0.123719	1.28648
ENSG00000237254	TRBV30	0.154967	1.27182		ENSG00000241825	RPL7P42	0.0934802	0.84403		ENSG00000204403	CASP12	0.226754	1.16121		ENSG00000260261	RP11-480A16.1	0.123993	1.13782
ENSG00000276325	AC131160.2	0.155211	1.27059		ENSG00000254850	RP5-901A4.4	0.0935883	0.746131		ENSG00000136155	SCEL	0.227082	1.1572		ENSG00000279034	RP11-5A1.1	0.124097	1.18127
ENSG00000226496	LINC00323	0.156549	1.1974		ENSG00000271026	KATNBL1P1	0.0936668	1.36308		ENSG00000185753	CXorf38	0.227309	1.0625		ENSG00000232399	USP17L13	0.124681	1.22075
ENSG00000010310	GIPR	0.15726	1.3341		ENSG00000155011	DKK2	0.0937138	0.780732		ENSG00000102172	SMS	0.227404	0.900772		ENSG00000185909	KLHDC8B	0.124744	1.26833
ENSG00000244239	AC007009.1	0.158312	0.888473		ENSG00000260764	RP11-475D10.5	0.094099	1.07753		ENSG00000234572	AC007880.1	0.227875	1.10824		ENSG00000249684	RP11-423H2.3	0.125036	0.878065
ENSG00000241358	RP11-758I14.3	0.160042	1.34291		ENSG00000253578	IGKV1-22	0.0943738	0.866197		ENSG00000257513	NPIPB1P	0.228221	1.41186		ENSG00000253638	CTC-369M3.1	0.125085	1.17707
ENSG00000231188	RP11-34D15.2	0.160062	0.787635		ENSG00000212536	RNA5SP474	0.0944014	0.885113		ENSG00000236191	RPS15AP25	0.229144	1.13215		ENSG00000143753	DEGS1	0.12511	0.914782
ENSG00000207978	MIR154	0.160154	1.28038		ENSG00000134897	BIVM	0.0946	0.776935		ENSG00000116954	RRAGC	0.229854	1.16449		ENSG00000183808	RBM12B	0.125397	0.872524
ENSG00000107290	SETX	0.160203	1.24657		ENSG00000231898	AC012594.1	0.0946103	1.72748		ENSG00000134186	PRPF38B	0.230506	0.956586		ENSG00000205078	SYCE1L	0.12544	0.878025
ENSG00000277611	RP1-138B7.6	0.16041	1.20932		ENSG00000272057	CTB-40H15.4	0.0947729	1.09432		ENSG00000231204	AC011752.1	0.230681	1.07351		ENSG00000237818	RPS3AP29	0.125487	1.28541
ENSG00000214669	RP11-18B16.1	0.160475	1.26345		ENSG00000278000	AC139100.4	0.0948178	0.677957		ENSG00000225303	RP11-512N4.2	0.231076	0.904066		ENSG00000157869	RAB28	0.126428	0.536265
ENSG00000206937	SNORA70B	0.16066	0.807723		ENSG00000131480	AOC2	0.0951743	0.718586		ENSG00000263863	AC007948.1	0.231995	1.16135		ENSG00000206738	Y_RNA	0.126678	0.668871
ENSG00000188716	DUPD1	0.162485	2.35588		ENSG00000121058	COIL	0.0952029	0.625898		ENSG00000226043	AP000705.7	0.232799	0.95299		ENSG00000230777	RP11-318C24.1	0.126966	1.28038
ENSG00000274278	AC004850.1	0.162607	0.784602		ENSG00000232727	YWHAEP1	0.095436	1.44226		ENSG00000260541	LA16c-429E7.1	0.232953	0.961705		ENSG00000211909	IGHD5-24	0.127035	1.14266
ENSG00000260844	RP11-578F21.9	0.162644	1.16883		ENSG00000115944	COX7A2L	0.0971108	1.28631		ENSG00000236094	LINC00545	0.232959	0.816769		ENSG00000277208	RP11-12A20.11	0.127374	0.750071
ENSG00000260871	CTD-2373J6.1	0.162648	1.23018		ENSG00000100101	RP1-37E16.12	0.0972176	0.690637		ENSG00000036530	CYP46A1	0.233182	1.28752		ENSG00000081692	JMJD4	0.127455	0.870209
ENSG00000006128	TAC1	0.16315	1.18512		ENSG00000026652	AGPAT4	0.0973148	1.20748		ENSG00000255872	RP11-613M10.9	0.233578	1.24692		ENSG00000232394	AC090696.2	0.128423	0.85799
ENSG00000256100	AP000721.4	0.163634	0.850392		ENSG00000252722	SCARNA20	0.0974011	0.960151		ENSG00000264558	RP11-138C9.1	0.235488	1.12469		ENSG00000182827	ACBD3	0.12895	1.07477
ENSG00000276696	Y_RNA	0.164697	0.770201		ENSG00000257480	MRPL2P1	0.0975697	0.863399		ENSG00000144015	TRIM43	0.235716	0.92886		ENSG00000264892	NOS2P4	0.131064	1.32541
ENSG00000184319	RPL23AP82	0.164701	0.846569		ENSG00000211513	MIR320E	0.0976932	0.813398		ENSG00000253915	MAPRE1P1	0.235779	1.07343		ENSG00000168484	SFTPC	0.131121	0.717574
ENSG00000230497	EEF1B2P8	0.165166	0.734992		ENSG00000237372	UNQ6494	0.097801	1.2367		ENSG00000085840	ORC1	0.236067	1.19441		ENSG00000186501	TMEM222	0.131257	1.32724
ENSG00000187796	CARD9	0.165218	1.26479		ENSG00000165752	STK32C	0.0979679	0.512574		ENSG00000229626	PIGCP2	0.236725	0.871758		ENSG00000132958	TPTE2	0.132891	2.03571
ENSG00000236590	MTATP6P4	0.165482	1.09285		ENSG00000171174	RBKS	0.0985443	1.29849		ENSG00000183876	ARSI	0.238582	1.08453		ENSG00000182921	CCDC75P1	0.133406	0.793352
ENSG00000224141	AL109763.2	0.166347	1.22967		ENSG00000236664	AC011998.1	0.0986714	1.0479		ENSG00000270196	RP11-550A18.1	0.241418	1.31139		ENSG00000102054	RBBP7	0.133514	0.886361
ENSG00000222041	LINC00152	0.167287	0.951406		ENSG00000254063	DUXAP2	0.0989054	1.15626		ENSG00000223608	DSCR4-IT1	0.242004	1.48089		ENSG00000144119	C1QL2	0.133698	1.16991
ENSG00000170537	TMC7	0.167378	0.714167		ENSG00000105472	CLEC11A	0.0989964	1.07791		ENSG00000207457	RNU6-476P	0.242807	0.794306		ENSG00000224219	AC074290.1	0.133777	0.538506
ENSG00000236875	DDX11L5	0.167475	1.21192		ENSG00000238176	RP11-322I2.1	0.099042	1.57382		ENSG00000254795	OR5AP1P	0.243496	0.928495		ENSG00000171124	FUT3	0.134653	0.917513
ENSG00000158077	NLRP14	0.168453	1.37936		ENSG00000187726	DNAJB13	0.099105	1.43937		ENSG00000107959	PITRM1	0.243747	0.829032		ENSG00000169057	MECP2	0.135898	0.889274
ENSG00000206644	RNU6-1279P	0.168863	1.24002		ENSG00000160563	MED27	0.0993543	1.22791		ENSG00000197841	ZNF181	0.244307	1.18189		ENSG00000261070	RP11-554A11.8	0.136164	0.84565
ENSG00000204403	CASP12	0.169849	1.15373		ENSG00000212461	SNORA17	0.0995173	0.690238		ENSG00000068781	STON1-GTF2A1L	0.244672	1.10471		ENSG00000139194	RBP5	0.136499	0.878431
ENSG00000196683	TOMM7	0.170423	0.848743		ENSG00000114529	C3orf52	0.0997427	0.90903		ENSG00000114978	MOB1A	0.245549	0.805452		ENSG00000237611	Metazoa_SRP	0.136765	1.27212
ENSG00000227113	RP11-460N20.4	0.170588	1.28598		ENSG00000117139	KDM5B	0.0998872	1.1509		ENSG00000241385	RP11-25D10.1	0.245671	1.11329		ENSG00000234084	RP3-388E23.2	0.137142	1.13655
ENSG00000103599	IQCH	0.171006	1.17536		ENSG00000124786	SLC35B3	0.0999019	1.59313		ENSG00000152332	UHMK1	0.245701	0.927745		ENSG00000228775	WEE2-AS1	0.137475	0.662932
ENSG00000269103	Metazoa_SRP	0.171272	0.868582		ENSG00000143314	MRPL24	0.100438	0.688168		ENSG00000200534	SNORA33	0.246	1.32253		ENSG00000113248	PCDHB15	0.138358	1.16845
ENSG00000176393	RNPEP	0.171508	0.839363		ENSG00000255394	C8orf49	0.101067	1.07138		ENSG00000155666	KDM8	0.24786	1.18236		ENSG00000213120	LIN28AP1	0.138501	0.619233
ENSG00000089820	ARHGAP4	0.171763	1.2981		ENSG00000022267	FHL1	0.101145	0.792894		ENSG00000219253	RPS6P7	0.247882	0.930794		ENSG00000124256	ZBP1	0.138848	0.793352
ENSG00000076201	PTPN23	0.171952	0.830048		ENSG00000249664	CTD-2227C6.2	0.101162	1.63637		ENSG00000170142	UBE2E1	0.248557	1.13435		ENSG00000254054	RP11-156K13.3	0.13943	1.24283
ENSG00000110675	ELMOD1	0.173043	1.17947		ENSG00000116903	EXOC8	0.101371	1.14021		ENSG00000185513	L3MBTL1	0.248717	0.873674		ENSG00000263978	MIR4499	0.139513	0.846648
ENSG00000177243	DEFB103B	0.17326	1.21999		ENSG00000168124	OR1F1	0.101854	0.948903		ENSG00000223431	MTND6P21	0.248728	1.10231		ENSG00000267153	CTBP2P3	0.140658	0.762108
ENSG00000219626	FAM228B	0.175001	1.63426		ENSG00000234572	AC007880.1	0.102263	1.15285		ENSG00000279709	CH507-254M2.4	0.249114	1.1691		ENSG00000160563	MED27	0.140754	1.22881
ENSG00000142751	GPN2	0.175141	1.08028		ENSG00000259327	CTD-2184D3.6	0.102777	1.50132		ENSG00000219085	NPM1P37	0.249483	0.917767		ENSG00000169118	CSNK1G1	0.141026	1.11211
ENSG00000266579	RP1-71H19.2	0.175405	1.2067		ENSG00000248507	OR5H4P	0.103386	0.795978		ENSG00000101004	NINL	0.249804	0.870249		ENSG00000057252	SOAT1	0.141308	1.10512
ENSG00000185753	CXorf38	0.175905	1.18023		ENSG00000280088	RP11-135F9.3	0.103465	0.866557		ENSG00000176393	RNPEP	0.24995	0.902918		ENSG00000183876	ARSI	0.141373	1.07848
ENSG00000226506	AC007463.2	0.176183	1.09964		ENSG00000134684	YARS	0.10366	0.718752		ENSG00000261736	AC002551.1	0.250266	1.12998		ENSG00000280077	RP11-87H9.4	0.142134	1.22995
ENSG00000139263	LRIG3	0.17627	1.16116		ENSG00000116350	SRSF4	0.103823	1.19358		ENSG00000229677	RP11-383F6.1	0.250716	1.13966		ENSG00000274915	HAR1A	0.142375	0.695759
ENSG00000175931	UBE2O	0.176372	0.75562		ENSG00000105679	GAPDHS	0.103893	0.54759		ENSG00000231587	SNORD62B	0.250794	0.904191		ENSG00000077063	CTTNBP2	0.142909	0.746406
ENSG00000264558	RP11-138C9.1	0.176862	1.20489		ENSG00000223437	TMSB4XP3	0.10418	1.17433		ENSG00000204388	HSPA1B	0.251153	0.920868		ENSG00000214669	RP11-18B16.1	0.143028	0.790845
ENSG00000234838	RP11-5P22.1	0.177289	0.852911		ENSG00000154537	FAM27C	0.104289	2.36642		ENSG00000147400	CETN2	0.251534	1.09949		ENSG00000139263	LRIG3	0.143226	1.17381
ENSG00000067334	DNTTIP2	0.177486	0.845396		ENSG00000278753	MIR1-2	0.104948	1.06484		ENSG00000241978	AKAP2	0.251807	1.15872		ENSG00000225846	RP11-630D6.1	0.143357	1.04551
ENSG00000237818	RPS3AP29	0.177488	1.52302		ENSG00000205181	LINC00654	0.105269	1.39645		ENSG00000261366	MANEA-AS1	0.252136	0.965713		ENSG00000127399	LRRC61	0.145272	1.07736
ENSG00000175329	ISX	0.177679	0.89834		ENSG00000078487	ZCWPW1	0.105399	1.81298		ENSG00000144119	C1QL2	0.252481	1.21352		ENSG00000110315	RNF141	0.145286	1.12153
ENSG00000089091	DZANK1	0.177817	0.792088		ENSG00000130997	POLN	0.105401	1.14843		ENSG00000226055	PAICSP1	0.252637	0.915311		ENSG00000227113	RP11-460N20.4	0.145454	0.751945
ENSG00000054116	TRAPPC3	0.177824	0.938959		ENSG00000261366	MANEA-AS1	0.10594	0.751494		ENSG00000161405	IKZF3	0.253744	1.19416		ENSG00000266579	RP1-71H19.2	0.146021	0.808657
ENSG00000117748	RPA2	0.177946	1.06412		ENSG00000239282	GATSL3	0.106045	0.751685		ENSG00000186940	CHCHD2P9	0.253817	1.12592		ENSG00000235370	DNM1P51	0.147622	0.796567
ENSG00000171735	CAMTA1	0.178152	1.15245		ENSG00000248113	RP11-791G16.4	0.106152	0.726315		ENSG00000179915	NRXN1	0.254183	0.873331		ENSG00000215957	MIR300	0.148827	1.10089
ENSG00000180758	GPR157	0.178401	1.07311		ENSG00000251144	CTD-2532K18.2	0.106434	1.71425		ENSG00000167601	AXL	0.254189	1.01889		ENSG00000026652	AGPAT4	0.148981	0.820571
ENSG00000273824	RP11-81H14.1	0.178801	1.188		ENSG00000116815	CD58	0.106651	0.737067		ENSG00000069509	FUNDC1	0.255203	1.15805		ENSG00000178458	H3F3AP6	0.149432	1.14272
ENSG00000245532	NEAT1	0.179656	1.24083		ENSG00000255872	RP11-613M10.9	0.107342	1.16543		ENSG00000273373	RP5-1074L1.4	0.256697	0.792802		ENSG00000006071	ABCC8	0.149964	0.810265
ENSG00000249873	RP11-983C2.2	0.18019	1.14515		ENSG00000213071	LPAL2	0.107353	0.710039		ENSG00000260326	PHBP21	0.257235	1.09967		ENSG00000244283	RPL23AP73	0.149972	1.19102
ENSG00000181804	SLC9A9	0.180201	1.44627		ENSG00000143815	LBR	0.107483	0.96674		ENSG00000254983	RP11-573E11.2	0.257822	1.04904		ENSG00000261486	RARRES2P9	0.150186	0.889644
ENSG00000140105	WARS	0.180737	1.27274		ENSG00000263001	GTF2I	0.107667	1.50063		ENSG00000204894	RP11-208G20.2	0.259069	1.35197		ENSG00000170276	HSPB2	0.150421	1.16778
ENSG00000215102	TERF1P4	0.180847	0.776856		ENSG00000160973	FOXH1	0.107781	1.16086		ENSG00000228573	RP11-279N8.1	0.259143	0.693262		ENSG00000274820	RP11-395E19.4	0.151175	1.08701
ENSG00000186124	OR9M1P	0.182182	0.905257		ENSG00000260575	RP11-56L13.7	0.107798	1.31936		ENSG00000130475	FCHO1	0.259377	1.12818		ENSG00000251495	PPIAP11	0.151214	0.760507
ENSG00000130826	DKC1	0.182186	0.883907		ENSG00000277545	RP11-73M11.3	0.108196	1.2117		ENSG00000260763	RP11-445O3.3	0.259523	0.880951		ENSG00000279495	RP11-521B24.4	0.151616	1.06292
ENSG00000241228	RP5-916O11.1	0.183104	0.883683		ENSG00000176635	HORMAD2	0.108453	1.29951		ENSG00000113163	COL4A3BP	0.259552	0.930471		ENSG00000261409	RP6-24A23.7	0.151744	0.874441
ENSG00000183111	ARHGEF37	0.184518	0.884888		ENSG00000169446	MMGT1	0.108618	0.784004		ENSG00000268297	CLEC4GP1	0.259967	1.16654		ENSG00000202361	Y_RNA	0.153843	0.782665
ENSG00000177971	IMP3	0.184926	0.815185		ENSG00000204740	MALRD1	0.109675	0.739608		ENSG00000136870	ZNF189	0.260393	1.0674		ENSG00000255239	AP002954.6	0.15385	1.34267
ENSG00000230080	AC139143.2	0.186671	0.873331		ENSG00000262983	AF001550.7	0.110099	0.550151		ENSG00000267655	CTD-2286N8.2	0.260444	1.45851		ENSG00000213667	PGGT1BP1	0.154104	1.1475
ENSG00000268794	VN1R90P	0.186824	0.787727		ENSG00000221324	AL590787.1	0.110103	0.556762		ENSG00000206982	Y_RNA	0.260708	1.60888		ENSG00000230627	RP1-155D22.1	0.154319	0.784095
ENSG00000127838	PNKD	0.188272	1.16729		ENSG00000254343	RP11-760H22.2	0.110238	0.848802		ENSG00000166925	TSC22D4	0.262332	1.35955		ENSG00000143702	CEP170	0.154439	0.909093
ENSG00000154370	TRIM11	0.188393	0.892341		ENSG00000230627	RP1-155D22.1	0.110539	1.49316		ENSG00000261275	RP11-760D2.11	0.263879	1.07453		ENSG00000217130	RP3-375P9.2	0.154465	0.757421
ENSG00000230627	RP1-155D22.1	0.188943	1.24767		ENSG00000276242	AC117507.1	0.110665	1.55469		ENSG00000248527	MTATP6P1	0.264653	1.26687		ENSG00000183891	TTC32	0.155075	0.897925
ENSG00000184916	JAG2	0.189009	0.813041		ENSG00000258594	RP11-30G8.2	0.110695	1.17593		ENSG00000171612	SLC25A33	0.26649	1.08018		ENSG00000106665	CLIP2	0.156337	0.870249
ENSG00000185610	DBX2	0.189661	1.23134		ENSG00000170276	HSPB2	0.111321	1.08581		ENSG00000120334	CENPL	0.266601	1.12563		ENSG00000275666	KCNQ1OT1_1	0.157244	0.826641
ENSG00000259442	RP11-752G15.8	0.189864	0.895232		ENSG00000249943	RP11-213L8.1	0.111661	1.23066		ENSG00000270541	RP11-478B11.2	0.267244	0.74096		ENSG00000230583	GTF2IRD1P1	0.157793	0.887058
ENSG00000102030	NAA10	0.190152	0.845787		ENSG00000227855	DPY19L2P3	0.111883	0.791905		ENSG00000206727	SNORD116-9	0.268744	1.18789		ENSG00000212536	RNA5SP474	0.158007	1.26071
ENSG00000188636	LDOC1L	0.190218	0.933248		ENSG00000265533	RP11-638L3.1	0.112037	0.799683		ENSG00000112499	SLC22A2	0.269888	0.801625		ENSG00000110675	ELMOD1	0.15806	0.58474
ENSG00000167065	DUSP18	0.190621	1.33851		ENSG00000147400	CETN2	0.112124	1.37917		ENSG00000123684	LPGAT1	0.269993	0.899316		ENSG00000259442	RP11-752G15.8	0.158605	0.908127
ENSG00000266162	YWHAEP2	0.191052	0.702466		ENSG00000196260	SFTA2	0.112984	0.566678		ENSG00000253189	RP11-158A14.1	0.270277	1.28396		ENSG00000148362	C9orf142	0.158692	0.768722
ENSG00000076356	PLXNA2	0.191104	0.722799		ENSG00000254459	RP11-91P24.7	0.113128	1.16967		ENSG00000173208	ABCD2	0.270405	0.944289		ENSG00000158710	TAGLN2	0.159036	0.85297
ENSG00000278007	Metazoa_SRP	0.192142	0.930901		ENSG00000276635	AC233280.3	0.113131	0.820287		ENSG00000043355	ZIC2	0.271251	1.11026		ENSG00000127922	SHFM1	0.159965	1.24663
ENSG00000131738	KRT33B	0.192605	1.30973		ENSG00000069509	FUNDC1	0.113397	1.32293		ENSG00000022267	FHL1	0.271321	0.924706		ENSG00000228510	RP11-339B21.8	0.160235	0.816335
ENSG00000272627	RP11-354E23.5	0.194074	1.40971		ENSG00000213973	ZNF99	0.113697	1.16448		ENSG00000188021	UBQLN2	0.271446	0.92366		ENSG00000123395	ATG101	0.160357	1.30044
ENSG00000207392	SNORA20	0.194103	1.04285		ENSG00000278346	CTD-2267D19.7	0.11423	1.23137		ENSG00000164134	NAA15	0.272998	1.50881		ENSG00000257994	RP11-626I20.2	0.160402	1.25725
ENSG00000279660	RP11-849N15.3	0.194197	1.10686		ENSG00000253915	MAPRE1P1	0.114245	1.35635		ENSG00000227151	PRR20D	0.273128	1.15362		ENSG00000116903	EXOC8	0.160502	1.14047
ENSG00000271848	RP11-464F9.21	0.194574	0.822108		ENSG00000226724	RP11-795A2.3	0.114486	0.788528		ENSG00000228510	RP11-339B21.8	0.273848	0.940326		ENSG00000179136	LINC00670	0.161383	0.650716
ENSG00000184441	AP001062.7	0.195188	0.47556		ENSG00000135968	GCC2	0.11462	1.29208		ENSG00000279034	RP11-5A1.1	0.274615	0.940174		ENSG00000201709	RNU6-686P	0.161689	0.8633
ENSG00000277357	NPAP1P7	0.195703	1.26403		ENSG00000089091	DZANK1	0.11476	0.743188		ENSG00000136378	ADAMTS7	0.276167	1.1227		ENSG00000116991	SIPA1L2	0.161739	1.04846
ENSG00000022267	FHL1	0.196366	0.863679		ENSG00000179468	OR9A2	0.115024	1.50695		ENSG00000244062	RP11-404G16.2	0.276803	0.863958		ENSG00000239354	RPS17P15	0.161913	0.856901
ENSG00000168398	BDKRB2	0.196462	1.08065		ENSG00000188716	DUPD1	0.115404	3.03024		ENSG00000267587	RP11-687F6.4	0.278484	0.668068		ENSG00000131480	AOC2	0.164604	0.865497
ENSG00000281398	SNHG4	0.198078	1.17454		ENSG00000182827	ACBD3	0.115829	1.24683		ENSG00000248138	RP11-446J8.1	0.278626	0.907016		ENSG00000264512	MIR5692A2	0.164835	0.872121
ENSG00000257579	RP11-128P10.1	0.198716	0.890652		ENSG00000274443	C8orf89	0.115892	0.803275		ENSG00000253295	RP11-779O18.1	0.279229	0.925091		ENSG00000179468	OR9A2	0.165007	0.682436
ENSG00000182827	ACBD3	0.200599	1.1913		ENSG00000197780	TAF13	0.116723	1.42435		ENSG00000169057	MECP2	0.280027	0.918913		ENSG00000222394	Y_RNA	0.165371	0.600332
ENSG00000226040	AC005740.3	0.200628	0.809667		ENSG00000282033	RP11-506F3.1	0.117123	1.38293		ENSG00000180667	YOD1	0.280544	0.833584		ENSG00000251971	RNU6-1333P	0.166907	1.15851
ENSG00000255528	RP11-25I9.2	0.200969	1.06982		ENSG00000107290	SETX	0.117676	1.36945		ENSG00000243504	RPS23P1	0.281245	1.09657		ENSG00000278000	AC139100.4	0.167216	1.18159
ENSG00000225303	RP11-512N4.2	0.201116	0.877558		ENSG00000236519	LINC01424	0.118279	1.31303		ENSG00000236867	RP3-522J7.5	0.281581	0.65497		ENSG00000065320	NTN1	0.167304	1.12683
ENSG00000081721	DUSP12	0.202286	0.897759		ENSG00000270550	IGHV3-30	0.118655	1.17848		ENSG00000230497	EEF1B2P8	0.282392	0.819548		ENSG00000253884	RP11-726G23.2	0.167845	0.794324
ENSG00000171603	CLSTN1	0.202811	1.08593		ENSG00000204894	RP11-208G20.2	0.119055	1.6629		ENSG00000249609	RP11-635L1.3	0.283113	0.95011		ENSG00000242709	RPL30P9	0.167997	0.865117
ENSG00000279571	RP11-56D16.8	0.203339	1.35714		ENSG00000268400	CTD-3214H19.4	0.119151	1.32149		ENSG00000236830	CBR3-AS1	0.283412	1.26342		ENSG00000268400	CTD-3214H19.4	0.16893	0.864238
ENSG00000144036	EXOC6B	0.205032	1.18608		ENSG00000232624	LINC01517	0.12001	1.24002		ENSG00000226032	RP1-111C20.3	0.283665	0.844674		ENSG00000186184	POLR1D	0.170105	1.12902
ENSG00000279137	RP11-205K6.3	0.205151	1.1055		ENSG00000041982	TNC	0.120386	1.40961		ENSG00000234084	RP3-388E23.2	0.283953	1.1717		ENSG00000260575	RP11-56L13.7	0.170391	0.958555
ENSG00000155666	KDM8	0.205276	1.09275		ENSG00000123395	ATG101	0.120559	1.28461		ENSG00000241945	PWP2	0.284202	0.928882		ENSG00000252916	RNU6-762P	0.170574	0.810809
ENSG00000261220	RP11-629O1.2	0.205482	1.4166		ENSG00000173193	PARP14	0.121485	1.53922		ENSG00000105679	GAPDHS	0.285512	0.780137		ENSG00000212989	RP11-351E7.2	0.171238	0.71387
ENSG00000197558	SSPO	0.206372	1.27335		ENSG00000078618	NRD1	0.122154	0.904504		ENSG00000223710	CRYGGP	0.286196	0.784892		ENSG00000250403	RP11-15B17.2	0.172361	1.12555
ENSG00000249943	RP11-213L8.1	0.206556	1.11708		ENSG00000244239	AC007009.1	0.123293	0.93045		ENSG00000253625	IGKV2-23	0.286667	0.81626		ENSG00000232447	MTND5P3	0.173728	0.912861
ENSG00000126016	AMOT	0.207056	0.813248		ENSG00000185883	ATP6V0C	0.123734	0.719351		ENSG00000274820	RP11-395E19.4	0.28667	1.08877		ENSG00000279366	RP11-380M21.3	0.174193	0.931956
ENSG00000168405	CMAHP	0.207468	1.17539		ENSG00000225546	RP11-328J2.1	0.124061	1.46703		ENSG00000213071	LPAL2	0.286784	0.858084		ENSG00000198083	KRTAP9-9	0.174278	0.856861
ENSG00000131374	TBC1D5	0.207862	0.787863		ENSG00000214975	PPIAP29	0.124182	0.879934		ENSG00000155085	AK9	0.287003	1.27397		ENSG00000169908	TM4SF1	0.174382	1.06592
ENSG00000223710	CRYGGP	0.208031	0.812534		ENSG00000250213	RP11-488I4.2	0.124804	1.19997		ENSG00000266960	FAM106DP	0.288889	1.1849		ENSG00000132646	PCNA	0.174575	0.712881
ENSG00000116793	PHTF1	0.208628	1.14774		ENSG00000241228	RP5-916O11.1	0.125638	0.795169		ENSG00000279610	C20orf181	0.289824	0.896992		ENSG00000253999	IGKV3D-31	0.175431	0.832449
ENSG00000214975	PPIAP29	0.210631	0.929354		ENSG00000164904	ALDH7A1	0.125675	0.70666		ENSG00000123977	DAW1	0.289874	0.851454		ENSG00000199712	SNORD115-2	0.175932	0.727339
ENSG00000275847	AC104002.1	0.211652	0.882254		ENSG00000201899	SNORD114-24	0.12584	1.33824		ENSG00000249920	HNRNPA1P55	0.289893	1.117		ENSG00000196683	TOMM7	0.176965	0.875472
ENSG00000136636	KCTD3	0.212287	0.881399		ENSG00000122543	OCM	0.126197	1.60193		ENSG00000232447	MTND5P3	0.290502	1.02529		ENSG00000227151	PRR20D	0.177166	1.16997
ENSG00000228614	RP13-476E20.1	0.214658	1.1031		ENSG00000200897	SNORD74	0.126197	1.23668		ENSG00000258788	RP11-404P21.9	0.293633	0.731924		ENSG00000223180	AC087738.1	0.177938	0.916602
ENSG00000274351	RP11-203I16.7	0.215486	0.911575		ENSG00000104368	PLAT	0.126363	1.07734		ENSG00000204740	MALRD1	0.293878	0.889541		ENSG00000204104	TRAF3IP1	0.178257	0.938655
ENSG00000248587	GDNF-AS1	0.215818	1.13613		ENSG00000167604	NFKBID	0.127156	0.777007		ENSG00000169118	CSNK1G1	0.294093	1.15736		ENSG00000225948	RP11-554I8.1	0.178543	1.12933
ENSG00000236867	RP3-522J7.5	0.2161	0.63759		ENSG00000196683	TOMM7	0.127909	0.657669		ENSG00000113263	ITK	0.295231	1.33041		ENSG00000242229	RPS3AP14	0.180985	1.1457
ENSG00000115944	COX7A2L	0.216877	1.22876		ENSG00000199702	RNU6-170P	0.128132	0.82439		ENSG00000250403	RP11-15B17.2	0.297388	1.17419		ENSG00000269103	Metazoa_SRP	0.181288	0.899835
ENSG00000150995	ITPR1	0.216883	1.08937		ENSG00000254054	RP11-156K13.3	0.128331	0.8633		ENSG00000273142	RP11-458F8.4	0.298106	0.918043		ENSG00000078018	MAP2	0.181374	0.953475
ENSG00000265672	MIR4722	0.217215	1.11301		ENSG00000272211	RP11-347P5.1	0.129236	1.24669		ENSG00000164296	TIGD6	0.299588	0.912671		ENSG00000204941	PSG5	0.181464	0.912713
ENSG00000275297	RP11-292F9.1	0.217226	0.854785		ENSG00000201458	RNU4-4P	0.129452	1.36977		ENSG00000280077	RP11-87H9.4	0.300377	1.13916		ENSG00000130208	APOC1	0.181535	0.961061
ENSG00000225846	RP11-630D6.1	0.217981	0.937268		ENSG00000242068	RP11-259P15.4	0.130648	1.44737		ENSG00000157353	FUK	0.301832	0.903962		ENSG00000233115	FAM90A11P	0.181578	0.753441
ENSG00000178458	H3F3AP6	0.218007	0.865257		ENSG00000230764	MTND1P4	0.131342	1.26196		ENSG00000279165	CTD-2144E22.9	0.302352	0.840469		ENSG00000122543	OCM	0.18196	0.918637
ENSG00000221635	AL157372.1	0.218527	1.07237		ENSG00000201315	RN7SKP227	0.131394	1.4209		ENSG00000207978	MIR154	0.302616	1.184		ENSG00000229405	AC092580.1	0.18258	0.819377
ENSG00000157869	RAB28	0.219151	1.09761		ENSG00000198083	KRTAP9-9	0.133128	1.25333		ENSG00000205181	LINC00654	0.302873	1.21602		ENSG00000243504	RPS23P1	0.18266	1.13711
ENSG00000251385	RP11-63H19.2	0.219914	0.947129		ENSG00000171612	SLC25A33	0.1336	1.19538		ENSG00000239942	RN7SL394P	0.303098	0.933227		ENSG00000234325	MRPS10P2	0.183287	0.840119
ENSG00000180667	YOD1	0.22066	1.33459		ENSG00000009950	MLXIPL	0.133794	1.15175		ENSG00000103599	IQCH	0.303506	1.08968		ENSG00000206923	RNU6-432P	0.183375	0.809442
ENSG00000213849	AC104306.1	0.220758	1.04633		ENSG00000169057	MECP2	0.13438	1.17786		ENSG00000224219	AC074290.1	0.303666	0.733228		ENSG00000243560	RN7SL364P	0.183597	0.79482
ENSG00000231956	HNRNPA1P9	0.221403	1.29882		ENSG00000233191	AC006372.6	0.134606	1.27335		ENSG00000168528	SERINC2	0.303876	1.15373		ENSG00000123684	LPGAT1	0.185139	0.931418
ENSG00000262848	RP11-517A5.5	0.221796	0.714497		ENSG00000127838	PNKD	0.134695	1.2249		ENSG00000186184	POLR1D	0.304383	0.83216		ENSG00000258946	RP11-58E21.4	0.185877	1.20233
ENSG00000236336	RP3-430A16.1	0.222455	1.10387		ENSG00000279818	CTC-774J1.1	0.134742	0.745321		ENSG00000252470	RNU6-551P	0.305874	0.830969		ENSG00000198353	HOXC4	0.186089	0.775429
ENSG00000168016	TRANK1	0.222639	1.3154		ENSG00000223431	MTND6P21	0.134941	1.41173		ENSG00000226040	AC005740.3	0.306094	0.903941		ENSG00000197558	SSPO	0.186492	0.895563
ENSG00000230939	RP11-314C16.1	0.222833	1.0792		ENSG00000001460	STPG1	0.135534	1.31528		ENSG00000226416	MRPL23-AS1	0.307067	0.929053		ENSG00000184351	KRTAP19-1	0.186558	0.681538
[truncated: 773 more rows]

## Sheet: Sheet 3 Pathways 
Canonical Pathway	EVI1WTvEV	EVI1AQAvEV	EV1WTh202vEVh202	EV1AQAh202vEVh202
[truncated: 20 more rows]
